# Supplementary material for: Meta‐analysis fails to show any correlation between protein abundance and ubiquitination changes
Source: FEBS Open Bio. 2026 Jan 24;16(6):1074–86. doi: 10.1002/2211-5463.70197 (PMC13238665; doi:10.1002/2211-5463.70197)
Supplement: Supplementary file 2 — File S2. Consolidated data obtained from each of the 54 experimental conditions included in the 19 analyzed research papers. Six columns are provided: (i) the name of the paper and the experimental conditions under study, (ii) the protein identifier, (iii) the protein‐level fold change between the experimental conditions, (iv) the p‐value associated with this fold change, (v) the ubiquitination‐level fold change between the experimental conditions, (vi) and the p‐value associated with this fold change. [file FEB4-16-1074-s001.xlsx]

## Sheet: Sheet 1
Supplementary File 2. Consolidated data obtained from each of the 54 experimental conditions included in the 19 analyzed research papers. Six columns are provided: (i) the name of the paper and the experimental conditions under study, (ii) the protein identifier, (iii) the protein-level fold change between the experimental conditions,(iv) the p-value associated with this fold change,(v) the ubiqu…
study	id	log2fc.prot	pval.prot	log2fc.ub	pval.ub
Akimov JURKAT_AP15vsCTR	A0AVT1	-0.102979		-2.62289
Akimov JURKAT_AP15vsCTR	A0AVT1	-0.102979		0.655895
Akimov JURKAT_AP15vsCTR	A0AVT1	-0.102979		2.17093
Akimov JURKAT_AP15vsCTR	A0AVT1	-0.102979		8.52662
Akimov JURKAT_AP15vsCTR	A0AVT1	-0.102979		-0.178306
Akimov JURKAT_AP15vsCTR	A0AVT1	-0.102979		-1.72424
Akimov JURKAT_AP15vsCTR	A0AVT1	-0.102979		-4.0826
Akimov JURKAT_AP15vsCTR	A0AVT1	-0.102979		1.24657
Akimov JURKAT_AP15vsCTR	A0AVT1	-0.102979		0.897212
Akimov JURKAT_AP15vsCTR	A0AVT1	-0.102979		1.75654
Akimov JURKAT_AP15vsCTR	A0AVT1	-0.102979		8.53622
Akimov JURKAT_AP15vsCTR	A0AVT1	-0.102979		-10.1545
Akimov JURKAT_AP15vsCTR	A0AVT1	-0.102979		-3.15791
Akimov JURKAT_AP15vsCTR	A0AVT1	-0.102979		0.279778
Akimov JURKAT_AP15vsCTR	A0AVT1	-0.102979		5.87543
Akimov JURKAT_AP15vsCTR	A0AVT1	-0.102979		7.34766
Akimov JURKAT_AP15vsCTR	A0AVT1	-0.102979		-0.0531608
Akimov JURKAT_AP15vsCTR	A0AVT1	-0.102979		7.8281
Akimov JURKAT_AP15vsCTR	A0JNW5	0.700425		-0.244186
Akimov JURKAT_AP15vsCTR	A0JNW5	0.700425		1.49703
Akimov JURKAT_AP15vsCTR	A1L0T0	-0.182381		-1.2111
Akimov JURKAT_AP15vsCTR	A1L0T0	-0.182381		1.53332
Akimov JURKAT_AP15vsCTR	A1L0T0	-0.182381		-0.453445
Akimov JURKAT_AP15vsCTR	A2RRP1	-0.0090876		3.52477
Akimov JURKAT_AP15vsCTR	A2RRP1	-0.0090876		-0.283627
Akimov JURKAT_AP15vsCTR	A2RRP1	-0.0090876		2.1162
Akimov JURKAT_AP15vsCTR	A2RRP1	-0.0090876		0.539994
Akimov JURKAT_AP15vsCTR	A2RRP1	-0.0090876		1.99453
Akimov JURKAT_AP15vsCTR	A2RRP1	-0.0090876		0.648155
Akimov JURKAT_AP15vsCTR	A2RRP1	-0.0090876		0.536072
Akimov JURKAT_AP15vsCTR	A2RRP1	-0.0090876		5.74825
Akimov JURKAT_AP15vsCTR	A2RRP1	-0.0090876		1.25239
Akimov JURKAT_AP15vsCTR	A2RRP1	-0.0090876		1.92582
Akimov JURKAT_AP15vsCTR	A2RRP1	-0.0090876		0.518991
Akimov JURKAT_AP15vsCTR	A2RRP1	-0.0090876		9.00102
Akimov JURKAT_AP15vsCTR	A2RRP1	-0.0090876		0.96732
Akimov JURKAT_AP15vsCTR	A2RRP1	-0.0090876		1.2024
Akimov JURKAT_AP15vsCTR	A2RRP1	-0.0090876		0.381214
Akimov JURKAT_AP15vsCTR	A2RRP1	-0.0090876		2.36149
Akimov JURKAT_AP15vsCTR	A2RRP1	-0.0090876		0.543309
Akimov JURKAT_AP15vsCTR	A2RRP1	-0.0090876		1.13764
Akimov JURKAT_AP15vsCTR	A2RRP1	-0.0090876		2.12513
Akimov JURKAT_AP15vsCTR	A2RTX5	0.0129239		-0.0299947
Akimov JURKAT_AP15vsCTR	A2RUB6	0.0306176		6.73826
Akimov JURKAT_AP15vsCTR	A2RUB6	0.0306176		9.46606
Akimov JURKAT_AP15vsCTR	A2RUS2	-0.774621		9.23985
Akimov JURKAT_AP15vsCTR	A2RUS2	-0.774621		0.306408
Akimov JURKAT_AP15vsCTR	A2RUS2	-0.774621		1.47313
Akimov JURKAT_AP15vsCTR	A2RUS2	-0.774621		1.44537
Akimov JURKAT_AP15vsCTR	A2RUS2	-0.774621		2.13578
Akimov JURKAT_AP15vsCTR	A2RUS2	-0.774621		0.712745
Akimov JURKAT_AP15vsCTR	A2RUS2	-0.774621		1.06712
Akimov JURKAT_AP15vsCTR	A2RUS2	-0.774621		0.983983
Akimov JURKAT_AP15vsCTR	A2RUS2	-0.774621		8.19362
Akimov JURKAT_AP15vsCTR	A2RUS2	-0.774621		1.9687
Akimov JURKAT_AP15vsCTR	A2RUS2	-0.774621		0.641643
Akimov JURKAT_AP15vsCTR	A2VDJ0	0.115028		6.48345
Akimov JURKAT_AP15vsCTR	A2VDJ0	0.115028		0.525175
Akimov JURKAT_AP15vsCTR	A2VDJ0	0.115028		1.57368
Akimov JURKAT_AP15vsCTR	A2VDJ0	0.115028		7.94469
Akimov JURKAT_AP15vsCTR	A2VDJ0	0.115028		6.66861
Akimov JURKAT_AP15vsCTR	A3KN83	-0.0458515		0.554008
Akimov JURKAT_AP15vsCTR	A3KN83	-0.0458515		-1.85225
Akimov JURKAT_AP15vsCTR	A3KN83	-0.0458515		2.07607
Akimov JURKAT_AP15vsCTR	A3KN83	-0.0458515		-0.336373
Akimov JURKAT_AP15vsCTR	A5PLN9	-0.689914		1.2837
Akimov JURKAT_AP15vsCTR	A5PLN9	-0.689914		0.275794
Akimov JURKAT_AP15vsCTR	A5YKK6	0.195668		-1.42961
Akimov JURKAT_AP15vsCTR	A5YKK6	0.195668		2.1592
Akimov JURKAT_AP15vsCTR	A5YKK6	0.195668		1.04149
Akimov JURKAT_AP15vsCTR	A5YKK6	0.195668		1.36148
Akimov JURKAT_AP15vsCTR	A5YKK6	0.195668		-0.329075
Akimov JURKAT_AP15vsCTR	A5YKK6	0.195668		5.78898
Akimov JURKAT_AP15vsCTR	A5YKK6	0.195668		-0.103602
Akimov JURKAT_AP15vsCTR	A5YKK6	0.195668		2.27235
Akimov JURKAT_AP15vsCTR	A5YKK6	0.195668		-1.84431
Akimov JURKAT_AP15vsCTR	A5YKK6	0.195668		2.50776
Akimov JURKAT_AP15vsCTR	A5YKK6	0.195668		6.83133
Akimov JURKAT_AP15vsCTR	A5YKK6	0.195668		1.98669
Akimov JURKAT_AP15vsCTR	A5YKK6	0.195668		-5.84698
Akimov JURKAT_AP15vsCTR	A5YKK6	0.195668		1.86968
Akimov JURKAT_AP15vsCTR	A6H8Y1	0.963383		-1.88205
Akimov JURKAT_AP15vsCTR	A6H8Y1	0.963383		1.56242
Akimov JURKAT_AP15vsCTR	A6NDU8	0.351128		0.79579
Akimov JURKAT_AP15vsCTR	A6NDU8	0.351128		2.13192
Akimov JURKAT_AP15vsCTR	A6NDU8	0.351128		1.10359
Akimov JURKAT_AP15vsCTR	A6NDU8	0.351128		-0.152191
Akimov JURKAT_AP15vsCTR	A6NDU8	0.351128		-1.82367
Akimov JURKAT_AP15vsCTR	A6NDU8	0.351128		7.91963
Akimov JURKAT_AP15vsCTR	A6NED2	-2.42209		0.490047
Akimov JURKAT_AP15vsCTR	A6NFI3	0.0844671		-1.532
Akimov JURKAT_AP15vsCTR	A6NHR9	0.238669		0.571156
Akimov JURKAT_AP15vsCTR	A6NHR9	0.238669		-2.73198
Akimov JURKAT_AP15vsCTR	A6NHR9	0.238669		0.835455
Akimov JURKAT_AP15vsCTR	A6NHR9	0.238669		11.3415
Akimov JURKAT_AP15vsCTR	A6NHR9	0.238669		-7.43651
Akimov JURKAT_AP15vsCTR	A6NHR9	0.238669		1.50272
Akimov JURKAT_AP15vsCTR	A6NHR9	0.238669		-2.38563
Akimov JURKAT_AP15vsCTR	A6NHR9	0.238669		-2.89285
Akimov JURKAT_AP15vsCTR	A6NHR9	0.238669		-1.34225
Akimov JURKAT_AP15vsCTR	A6NHR9	0.238669		0.889065
Akimov JURKAT_AP15vsCTR	A6NHR9	0.238669		0.225404
Akimov JURKAT_AP15vsCTR	A6NHR9	0.238669		-0.663076
Akimov JURKAT_AP15vsCTR	A6NHR9	0.238669		-0.990166
Akimov JURKAT_AP15vsCTR	A6NHR9	0.238669		-0.810193
Akimov JURKAT_AP15vsCTR	A6NHR9	0.238669		-0.180691
Akimov JURKAT_AP15vsCTR	A6NHR9	0.238669		6.58566
Akimov JURKAT_AP15vsCTR	A6NHR9	0.238669		0.398016
Akimov JURKAT_AP15vsCTR	A6NHR9	0.238669		1.21342
Akimov JURKAT_AP15vsCTR	A6NHR9	0.238669		-0.356107
Akimov JURKAT_AP15vsCTR	A6NHR9	0.238669		0.498491
Akimov JURKAT_AP15vsCTR	A6NHR9	0.238669		-0.057976
Akimov JURKAT_AP15vsCTR	A6NHR9	0.238669		-2.56848
Akimov JURKAT_AP15vsCTR	A6NHR9	0.238669		-0.717388
Akimov JURKAT_AP15vsCTR	A6NHX0	0.114456		1.17111
Akimov JURKAT_AP15vsCTR	A6NIH7	0.791702		-0.880419
Akimov JURKAT_AP15vsCTR	A6NIH7	0.791702		2.88389
Akimov JURKAT_AP15vsCTR	A6NJ78	0.619294		4.96301
Akimov JURKAT_AP15vsCTR	A6NKD9	-4.01134		7.36575
Akimov JURKAT_AP15vsCTR	A6NKD9	-4.01134		1.85939
Akimov JURKAT_AP15vsCTR	A6NKF1	0.805828		1.98358
Akimov JURKAT_AP15vsCTR	A8CG34	-2.83183		-8.68412
Akimov JURKAT_AP15vsCTR	A8CG34	-2.83183		-1.94427
Akimov JURKAT_AP15vsCTR	A8CG34	-2.83183		-1.8067
Akimov JURKAT_AP15vsCTR	A8CG34	-2.83183		0.00978994
Akimov JURKAT_AP15vsCTR	A8MPP1	0.132332		0.993916
Akimov JURKAT_AP15vsCTR	A8MPP1	0.132332		-0.446909
Akimov JURKAT_AP15vsCTR	A8MPP1	0.132332		-0.39984
Akimov JURKAT_AP15vsCTR	A8MPP1	0.132332		1.35168
Akimov JURKAT_AP15vsCTR	A8MPP1	0.132332		1.89836
Akimov JURKAT_AP15vsCTR	A8MPP1	0.132332		0.730245
Akimov JURKAT_AP15vsCTR	A8MPP1	0.132332		0.070568
Akimov JURKAT_AP15vsCTR	A8MW92	0.338612		0.89005
Akimov JURKAT_AP15vsCTR	A9UHW6	1.49243		-0.107356
Akimov JURKAT_AP15vsCTR	A9UHW6	1.49243		-1.84351
Akimov JURKAT_AP15vsCTR	A9UHW6	1.49243		-2.14508
Akimov JURKAT_AP15vsCTR	B0I1T2	0.0247409		0.754776
Akimov JURKAT_AP15vsCTR	B0I1T2	0.0247409		8.19867
Akimov JURKAT_AP15vsCTR	B0I1T2	0.0247409		1.21708
Akimov JURKAT_AP15vsCTR	B0I1T2	0.0247409		0.653178
Akimov JURKAT_AP15vsCTR	B0I1T2	0.0247409		-1.63611
Akimov JURKAT_AP15vsCTR	B0I1T2	0.0247409		0.473799
Akimov JURKAT_AP15vsCTR	B0I1T2	0.0247409		0.442072
Akimov JURKAT_AP15vsCTR	B0I1T2	0.0247409		-1.03815
Akimov JURKAT_AP15vsCTR	B0I1T2	0.0247409		0.757776
Akimov JURKAT_AP15vsCTR	B0I1T2	0.0247409		0.894677
Akimov JURKAT_AP15vsCTR	B0I1T2	0.0247409		0.00314648
Akimov JURKAT_AP15vsCTR	B0I1T2	0.0247409		2.79136
Akimov JURKAT_AP15vsCTR	B0I1T2	0.0247409		-0.792215
Akimov JURKAT_AP15vsCTR	B0I1T2	0.0247409		-1.28148
Akimov JURKAT_AP15vsCTR	B0I1T2	0.0247409		0.342805
Akimov JURKAT_AP15vsCTR	B0I1T2	0.0247409		2.02026
Akimov JURKAT_AP15vsCTR	B0I1T2	0.0247409		-2.08779
Akimov JURKAT_AP15vsCTR	B0I1T2	0.0247409		0.327436
Akimov JURKAT_AP15vsCTR	B0I1T2	0.0247409		0.575854
Akimov JURKAT_AP15vsCTR	B0I1T2	0.0247409		0.271505
Akimov JURKAT_AP15vsCTR	B0I1T2	0.0247409		1.60007
Akimov JURKAT_AP15vsCTR	B2RTY4	-0.328602		1.74062
Akimov JURKAT_AP15vsCTR	B2RTY4	-0.328602		0.916118
Akimov JURKAT_AP15vsCTR	B2RTY4	-0.328602		0.456425
Akimov JURKAT_AP15vsCTR	B7ZAQ6	6.58728		-0.247486
Akimov JURKAT_AP15vsCTR	E9PAV3	0.0500199		-3.0166
Akimov JURKAT_AP15vsCTR	E9PAV3	0.0500199		-6.10453
Akimov JURKAT_AP15vsCTR	O00116	-0.0534815		6.18773
Akimov JURKAT_AP15vsCTR	O00116	-0.0534815		5.77116
Akimov JURKAT_AP15vsCTR	O00116	-0.0534815		0.150196
Akimov JURKAT_AP15vsCTR	O00148	0.101784		-2.37518
Akimov JURKAT_AP15vsCTR	O00148	0.101784		-2.69113
Akimov JURKAT_AP15vsCTR	O00148	0.101784		-1.05437
Akimov JURKAT_AP15vsCTR	O00148	0.101784		-1.90207
Akimov JURKAT_AP15vsCTR	O00148	0.101784		-0.320694
Akimov JURKAT_AP15vsCTR	O00148	0.101784		-1.14566
Akimov JURKAT_AP15vsCTR	O00148	0.101784		-9.30032
Akimov JURKAT_AP15vsCTR	O00148	0.101784		-3.538
Akimov JURKAT_AP15vsCTR	O00148	0.101784		-3.32139
Akimov JURKAT_AP15vsCTR	O00151	0.149709		-2.03104
Akimov JURKAT_AP15vsCTR	O00151	0.149709		-1.49246
Akimov JURKAT_AP15vsCTR	O00154	0.112507		0.588764
Akimov JURKAT_AP15vsCTR	O00154	0.112507		-0.686556
Akimov JURKAT_AP15vsCTR	O00161	0.414807		-0.245625
Akimov JURKAT_AP15vsCTR	O00161	0.414807		0.0025012
Akimov JURKAT_AP15vsCTR	O00161	0.414807		-1.77295
Akimov JURKAT_AP15vsCTR	O00165	0.63974		1.41089
Akimov JURKAT_AP15vsCTR	O00170	0.0436606		2.84472
Akimov JURKAT_AP15vsCTR	O00170	0.0436606		3.01205
Akimov JURKAT_AP15vsCTR	O00170	0.0436606		2.5653
Akimov JURKAT_AP15vsCTR	O00170	0.0436606		3.15148
Akimov JURKAT_AP15vsCTR	O00170	0.0436606		3.91192
Akimov JURKAT_AP15vsCTR	O00170	0.0436606		12.9528
Akimov JURKAT_AP15vsCTR	O00170	0.0436606		-0.153537
Akimov JURKAT_AP15vsCTR	O00170	0.0436606		2.37472
Akimov JURKAT_AP15vsCTR	O00170	0.0436606		1.4711
Akimov JURKAT_AP15vsCTR	O00170	0.0436606		2.70436
Akimov JURKAT_AP15vsCTR	O00170	0.0436606		1.9229
Akimov JURKAT_AP15vsCTR	O00170	0.0436606		2.56439
Akimov JURKAT_AP15vsCTR	O00170	0.0436606		3.39126
Akimov JURKAT_AP15vsCTR	O00170	0.0436606		3.09714
Akimov JURKAT_AP15vsCTR	O00170	0.0436606		1.81828
Akimov JURKAT_AP15vsCTR	O00170	0.0436606		0.695924
Akimov JURKAT_AP15vsCTR	O00170	0.0436606		4.56722
Akimov JURKAT_AP15vsCTR	O00178	-0.0666597		0.473788
Akimov JURKAT_AP15vsCTR	O00178	-0.0666597		1.35586
Akimov JURKAT_AP15vsCTR	O00186	-0.0385614		-0.0513521
Akimov JURKAT_AP15vsCTR	O00186	-0.0385614		0.0771252
Akimov JURKAT_AP15vsCTR	O00186	-0.0385614		7.04737
Akimov JURKAT_AP15vsCTR	O00186	-0.0385614		-1.03548
Akimov JURKAT_AP15vsCTR	O00186	-0.0385614		-0.496362
Akimov JURKAT_AP15vsCTR	O00186	-0.0385614		8.17903
Akimov JURKAT_AP15vsCTR	O00186	-0.0385614		-1.2543
Akimov JURKAT_AP15vsCTR	O00186	-0.0385614		-1.56617
Akimov JURKAT_AP15vsCTR	O00186	-0.0385614		-2.86645
Akimov JURKAT_AP15vsCTR	O00186	-0.0385614		1.4433
Akimov JURKAT_AP15vsCTR	O00186	-0.0385614		-0.215615
Akimov JURKAT_AP15vsCTR	O00186	-0.0385614		2.74629
Akimov JURKAT_AP15vsCTR	O00186	-0.0385614		0.891245
Akimov JURKAT_AP15vsCTR	O00186	-0.0385614		0.817049
Akimov JURKAT_AP15vsCTR	O00186	-0.0385614		0.014459
Akimov JURKAT_AP15vsCTR	O00186	-0.0385614		2.67442
Akimov JURKAT_AP15vsCTR	O00189	-0.324157		1.26538
Akimov JURKAT_AP15vsCTR	O00193	0.128946		-0.0803991
Akimov JURKAT_AP15vsCTR	O00193	0.128946		0.0402234
Akimov JURKAT_AP15vsCTR	O00193	0.128946		-0.374622
Akimov JURKAT_AP15vsCTR	O00203	0.0370478		0.987791
Akimov JURKAT_AP15vsCTR	O00203	0.0370478		-0.901528
Akimov JURKAT_AP15vsCTR	O00203	0.0370478		-0.754467
Akimov JURKAT_AP15vsCTR	O00203	0.0370478		-2.44055
Akimov JURKAT_AP15vsCTR	O00203	0.0370478		0.840098
Akimov JURKAT_AP15vsCTR	O00203	0.0370478		0.259403
Akimov JURKAT_AP15vsCTR	O00212	-0.470017		-3.3642
Akimov JURKAT_AP15vsCTR	O00212	-0.470017		2.94057
Akimov JURKAT_AP15vsCTR	O00231	0.0960398		0.114743
Akimov JURKAT_AP15vsCTR	O00231	0.0960398		-1.48916
Akimov JURKAT_AP15vsCTR	O00231	0.0960398		-0.0815149
Akimov JURKAT_AP15vsCTR	O00231	0.0960398		-1.27362
Akimov JURKAT_AP15vsCTR	O00231	0.0960398		-1.25477
Akimov JURKAT_AP15vsCTR	O00231	0.0960398		-1.84162
Akimov JURKAT_AP15vsCTR	O00231	0.0960398		-1.97036
Akimov JURKAT_AP15vsCTR	O00231	0.0960398		-8.46243
Akimov JURKAT_AP15vsCTR	O00231	0.0960398		0.628894
Akimov JURKAT_AP15vsCTR	O00231	0.0960398		-1.04175
Akimov JURKAT_AP15vsCTR	O00231	0.0960398		0.631074
Akimov JURKAT_AP15vsCTR	O00232	-0.0699782		0.293151
Akimov JURKAT_AP15vsCTR	O00232	-0.0699782		-8.38871
Akimov JURKAT_AP15vsCTR	O00232	-0.0699782		-0.75386
Akimov JURKAT_AP15vsCTR	O00232	-0.0699782		-5.16825
Akimov JURKAT_AP15vsCTR	O00232	-0.0699782		-2.45518
Akimov JURKAT_AP15vsCTR	O00232	-0.0699782		-1.98835
Akimov JURKAT_AP15vsCTR	O00232	-0.0699782		-1.47755
Akimov JURKAT_AP15vsCTR	O00232	-0.0699782		-1.88487
Akimov JURKAT_AP15vsCTR	O00232	-0.0699782		-1.60298
Akimov JURKAT_AP15vsCTR	O00232	-0.0699782		-0.587039
Akimov JURKAT_AP15vsCTR	O00232	-0.0699782		-2.16397
Akimov JURKAT_AP15vsCTR	O00232	-0.0699782		-2.09789
Akimov JURKAT_AP15vsCTR	O00232	-0.0699782		-1.28024
Akimov JURKAT_AP15vsCTR	O00232	-0.0699782		0.617677
Akimov JURKAT_AP15vsCTR	O00233	-0.47502		-1.59788
Akimov JURKAT_AP15vsCTR	O00233	-0.47502		0.897268
Akimov JURKAT_AP15vsCTR	O00233	-0.47502		-1.6404
Akimov JURKAT_AP15vsCTR	O00233	-0.47502		-1.70603
Akimov JURKAT_AP15vsCTR	O00244	-0.525888		4.78389
Akimov JURKAT_AP15vsCTR	O00244	-0.525888		-1.1143
Akimov JURKAT_AP15vsCTR	O00257	-0.421585		-0.839843
Akimov JURKAT_AP15vsCTR	O00257	-0.421585		0.673016
Akimov JURKAT_AP15vsCTR	O00257	-0.421585		2.07722
Akimov JURKAT_AP15vsCTR	O00257	-0.421585		8.02471
Akimov JURKAT_AP15vsCTR	O00257	-0.421585		1.53305
Akimov JURKAT_AP15vsCTR	O00264	0.445521		-0.262351
Akimov JURKAT_AP15vsCTR	O00264	0.445521		-9.05282
Akimov JURKAT_AP15vsCTR	O00264	0.445521		1.31269
Akimov JURKAT_AP15vsCTR	O00264	0.445521		-1.98862
Akimov JURKAT_AP15vsCTR	O00267	0.161083		-1.82774
Akimov JURKAT_AP15vsCTR	O00267	0.161083		0.680686
Akimov JURKAT_AP15vsCTR	O00267	0.161083		-1.43859
Akimov JURKAT_AP15vsCTR	O00267	0.161083		1.51486
Akimov JURKAT_AP15vsCTR	O00268	-0.011512		0.159486
Akimov JURKAT_AP15vsCTR	O00273	-0.0903371		-0.196417
Akimov JURKAT_AP15vsCTR	O00273	-0.0903371		-1.37787
Akimov JURKAT_AP15vsCTR	O00287	-0.205492		0.470792
Akimov JURKAT_AP15vsCTR	O00299	0.249264		-9.28645
Akimov JURKAT_AP15vsCTR	O00299	0.249264		-0.594396
Akimov JURKAT_AP15vsCTR	O00299	0.249264		1.10552
Akimov JURKAT_AP15vsCTR	O00299	0.249264		-2.17285
Akimov JURKAT_AP15vsCTR	O00299	0.249264		0.522488
Akimov JURKAT_AP15vsCTR	O00299	0.249264		-0.263157
Akimov JURKAT_AP15vsCTR	O00299	0.249264		-9.93438
Akimov JURKAT_AP15vsCTR	O00303	-0.170439		12.1065
Akimov JURKAT_AP15vsCTR	O00303	-0.170439		-1.45328
Akimov JURKAT_AP15vsCTR	O00308	-0.724789		0.936141
Akimov JURKAT_AP15vsCTR	O00311	0.688348		8.66772
Akimov JURKAT_AP15vsCTR	O00311	0.688348		1.93041
Akimov JURKAT_AP15vsCTR	O00311	0.688348		-2.6203
Akimov JURKAT_AP15vsCTR	O00311	0.688348		-0.0651244
Akimov JURKAT_AP15vsCTR	O00311	0.688348		1.40168
Akimov JURKAT_AP15vsCTR	O00311	0.688348		8.38705
Akimov JURKAT_AP15vsCTR	O00311	0.688348		6.97709
Akimov JURKAT_AP15vsCTR	O00311	0.688348		8.54861
Akimov JURKAT_AP15vsCTR	O00311	0.688348		1.43362
Akimov JURKAT_AP15vsCTR	O00311	0.688348		7.12622
Akimov JURKAT_AP15vsCTR	O00311	0.688348		2.09863
Akimov JURKAT_AP15vsCTR	O00311	0.688348		1.84735
Akimov JURKAT_AP15vsCTR	O00329	-0.525548		0.917263
Akimov JURKAT_AP15vsCTR	O00329	-0.525548		-0.182889
Akimov JURKAT_AP15vsCTR	O00329	-0.525548		-1.87572
Akimov JURKAT_AP15vsCTR	O00329	-0.525548		-1.17351
Akimov JURKAT_AP15vsCTR	O00329	-0.525548		0.32602
Akimov JURKAT_AP15vsCTR	O00329	-0.525548		-2.29584
Akimov JURKAT_AP15vsCTR	O00329	-0.525548		-1.09298
Akimov JURKAT_AP15vsCTR	O00329	-0.525548		0.5818
Akimov JURKAT_AP15vsCTR	O00399	-0.0949385		2.74807
Akimov JURKAT_AP15vsCTR	O00410	0.194993		-6.29823
Akimov JURKAT_AP15vsCTR	O00410	0.194993		0.0225386
Akimov JURKAT_AP15vsCTR	O00410	0.194993		-0.479022
Akimov JURKAT_AP15vsCTR	O00410	0.194993		2.31587
Akimov JURKAT_AP15vsCTR	O00410	0.194993		-0.674893
Akimov JURKAT_AP15vsCTR	O00410	0.194993		1.2951
Akimov JURKAT_AP15vsCTR	O00410	0.194993		-5.29498
Akimov JURKAT_AP15vsCTR	O00410	0.194993		1.04041
Akimov JURKAT_AP15vsCTR	O00411	-0.0951294		7.71424
Akimov JURKAT_AP15vsCTR	O00418	0.771928		-1.64546
Akimov JURKAT_AP15vsCTR	O00418	0.771928		-1.95263
Akimov JURKAT_AP15vsCTR	O00418	0.771928		-8.82388
Akimov JURKAT_AP15vsCTR	O00418	0.771928		-2.3561
Akimov JURKAT_AP15vsCTR	O00418	0.771928		-8.8258
Akimov JURKAT_AP15vsCTR	O00418	0.771928		-2.05021
Akimov JURKAT_AP15vsCTR	O00418	0.771928		-6.8015
Akimov JURKAT_AP15vsCTR	O00418	0.771928		7.66752
Akimov JURKAT_AP15vsCTR	O00418	0.771928		-1.80497
Akimov JURKAT_AP15vsCTR	O00422	0.0975524		-0.999791
Akimov JURKAT_AP15vsCTR	O00422	0.0975524		0.140132
Akimov JURKAT_AP15vsCTR	O00425	0.254477		1.01149
Akimov JURKAT_AP15vsCTR	O00425	0.254477		0.484795
Akimov JURKAT_AP15vsCTR	O00425	0.254477		-1.61229
Akimov JURKAT_AP15vsCTR	O00425	0.254477		0.546301
Akimov JURKAT_AP15vsCTR	O00425	0.254477		0.100641
Akimov JURKAT_AP15vsCTR	O00425	0.254477		-0.275097
Akimov JURKAT_AP15vsCTR	O00425	0.254477		-0.402225
Akimov JURKAT_AP15vsCTR	O00425	0.254477		0.0646068
Akimov JURKAT_AP15vsCTR	O00425	0.254477		0.46537
Akimov JURKAT_AP15vsCTR	O00425	0.254477		-1.1466
Akimov JURKAT_AP15vsCTR	O00425	0.254477		0.751644
Akimov JURKAT_AP15vsCTR	O00425	0.254477		-1.11556
Akimov JURKAT_AP15vsCTR	O00425	0.254477		-1.28863
Akimov JURKAT_AP15vsCTR	O00425	0.254477		-3.16248
Akimov JURKAT_AP15vsCTR	O00425	0.254477		-0.275504
Akimov JURKAT_AP15vsCTR	O00425	0.254477		-0.337594
Akimov JURKAT_AP15vsCTR	O00425	0.254477		-1.59634
Akimov JURKAT_AP15vsCTR	O00425	0.254477		-0.806195
Akimov JURKAT_AP15vsCTR	O00425	0.254477		-0.337512
Akimov JURKAT_AP15vsCTR	O00429	0.0551053		-1.94313
Akimov JURKAT_AP15vsCTR	O00429	0.0551053		0.879707
Akimov JURKAT_AP15vsCTR	O00442	-0.0524716		0.33229
Akimov JURKAT_AP15vsCTR	O00443	0.135284		6.86152
Akimov JURKAT_AP15vsCTR	O00443	0.135284		2.03211
Akimov JURKAT_AP15vsCTR	O00443	0.135284		-0.760358
Akimov JURKAT_AP15vsCTR	O00443	0.135284		1.48417
Akimov JURKAT_AP15vsCTR	O00443	0.135284		-1.56534
Akimov JURKAT_AP15vsCTR	O00443	0.135284		1.85788
Akimov JURKAT_AP15vsCTR	O00443	0.135284		-0.348586
Akimov JURKAT_AP15vsCTR	O00443	0.135284		2.88815
Akimov JURKAT_AP15vsCTR	O00443	0.135284		0.988189
Akimov JURKAT_AP15vsCTR	O00443	0.135284		0.234089
Akimov JURKAT_AP15vsCTR	O00443	0.135284		-1.32616
Akimov JURKAT_AP15vsCTR	O00459	0.406872		6.1834
Akimov JURKAT_AP15vsCTR	O00459	0.406872		0.212618
Akimov JURKAT_AP15vsCTR	O00459	0.406872		-3.69491
Akimov JURKAT_AP15vsCTR	O00459	0.406872		7.20218
Akimov JURKAT_AP15vsCTR	O00463	-0.169271		1.72187
Akimov JURKAT_AP15vsCTR	O00463	-0.169271		7.5964
Akimov JURKAT_AP15vsCTR	O00463	-0.169271		0.607898
Akimov JURKAT_AP15vsCTR	O00463	-0.169271		1.61435
Akimov JURKAT_AP15vsCTR	O00463	-0.169271		0.381079
Akimov JURKAT_AP15vsCTR	O00463	-0.169271		-0.622687
Akimov JURKAT_AP15vsCTR	O00463	-0.169271		3.19405
Akimov JURKAT_AP15vsCTR	O00463	-0.169271		2.14018
Akimov JURKAT_AP15vsCTR	O00463	-0.169271		6.54891
Akimov JURKAT_AP15vsCTR	O00463	-0.169271		1.95719
Akimov JURKAT_AP15vsCTR	O00463	-0.169271		2.22561
Akimov JURKAT_AP15vsCTR	O00463	-0.169271		1.99992
Akimov JURKAT_AP15vsCTR	O00463	-0.169271		2.00906
Akimov JURKAT_AP15vsCTR	O00463	-0.169271		0.0732427
Akimov JURKAT_AP15vsCTR	O00463	-0.169271		2.78784
Akimov JURKAT_AP15vsCTR	O00471	0.12786		2.09207
Akimov JURKAT_AP15vsCTR	O00471	0.12786		-1.48119
Akimov JURKAT_AP15vsCTR	O00471	0.12786		0.848469
Akimov JURKAT_AP15vsCTR	O00471	0.12786		7.32289
Akimov JURKAT_AP15vsCTR	O00487	0.00116188		0.783885
Akimov JURKAT_AP15vsCTR	O00487	0.00116188		2.21937
Akimov JURKAT_AP15vsCTR	O00487	0.00116188		2.84564
Akimov JURKAT_AP15vsCTR	O00487	0.00116188		1.5119
Akimov JURKAT_AP15vsCTR	O00487	0.00116188		10.1191
Akimov JURKAT_AP15vsCTR	O00487	0.00116188		3.62935
Akimov JURKAT_AP15vsCTR	O00487	0.00116188		1.24037
Akimov JURKAT_AP15vsCTR	O00487	0.00116188		-0.519742
Akimov JURKAT_AP15vsCTR	O00499	-0.570483		0.275521
Akimov JURKAT_AP15vsCTR	O00499	-0.570483		-0.111513
Akimov JURKAT_AP15vsCTR	O00499	-0.570483		0.0845181
Akimov JURKAT_AP15vsCTR	O00499	-0.570483		-0.7088
Akimov JURKAT_AP15vsCTR	O00505	-0.167478		0.309553
Akimov JURKAT_AP15vsCTR	O00505	-0.167478		-0.367022
Akimov JURKAT_AP15vsCTR	O00506	-0.0947363		0.744037
Akimov JURKAT_AP15vsCTR	O00506	-0.0947363		0.0841339
Akimov JURKAT_AP15vsCTR	O00506	-0.0947363		3.19671
Akimov JURKAT_AP15vsCTR	O00506	-0.0947363		-0.735942
Akimov JURKAT_AP15vsCTR	O00506	-0.0947363		7.41214
Akimov JURKAT_AP15vsCTR	O00506	-0.0947363		-1.76448
Akimov JURKAT_AP15vsCTR	O00506	-0.0947363		-1.35412
Akimov JURKAT_AP15vsCTR	O00534	1.73535		-1.28845
Akimov JURKAT_AP15vsCTR	O00541	0.150704		-0.625802
Akimov JURKAT_AP15vsCTR	O00541	0.150704		-0.547133
Akimov JURKAT_AP15vsCTR	O00541	0.150704		1.77307
Akimov JURKAT_AP15vsCTR	O00541	0.150704		1.57406
Akimov JURKAT_AP15vsCTR	O00541	0.150704		1.86564
Akimov JURKAT_AP15vsCTR	O00560	0.00523315		-1.48482
Akimov JURKAT_AP15vsCTR	O00560	0.00523315		1.75253
Akimov JURKAT_AP15vsCTR	O00560	0.00523315		-4.46844
Akimov JURKAT_AP15vsCTR	O00560	0.00523315		0.773588
Akimov JURKAT_AP15vsCTR	O00566	0.0373301		-1.13096
Akimov JURKAT_AP15vsCTR	O00566	0.0373301		-0.949479
Akimov JURKAT_AP15vsCTR	O00566	0.0373301		0.149488
Akimov JURKAT_AP15vsCTR	O00567	0.290958		-3.60116
Akimov JURKAT_AP15vsCTR	O00567	0.290958		0.372254
Akimov JURKAT_AP15vsCTR	O00567	0.290958		-0.74742
Akimov JURKAT_AP15vsCTR	O00567	0.290958		0.00201285
Akimov JURKAT_AP15vsCTR	O00567	0.290958		2.04572
Akimov JURKAT_AP15vsCTR	O00567	0.290958		0.593701
Akimov JURKAT_AP15vsCTR	O00567	0.290958		-1.89245
Akimov JURKAT_AP15vsCTR	O00567	0.290958		-0.914974
Akimov JURKAT_AP15vsCTR	O00567	0.290958		0.773956
Akimov JURKAT_AP15vsCTR	O00571	0.00670907		-0.201284
Akimov JURKAT_AP15vsCTR	O00571	0.00670907		0.00240665
Akimov JURKAT_AP15vsCTR	O00571	0.00670907		-1.80662
Akimov JURKAT_AP15vsCTR	O00571	0.00670907		-0.984882
Akimov JURKAT_AP15vsCTR	O00571	0.00670907		-0.767712
Akimov JURKAT_AP15vsCTR	O00571	0.00670907		1.63898
Akimov JURKAT_AP15vsCTR	O00571	0.00670907		0.433807
Akimov JURKAT_AP15vsCTR	O00571	0.00670907		0.992365
Akimov JURKAT_AP15vsCTR	O00571	0.00670907		0.0907729
Akimov JURKAT_AP15vsCTR	O00571	0.00670907		0.960757
Akimov JURKAT_AP15vsCTR	O00571	0.00670907		0.24414
Akimov JURKAT_AP15vsCTR	O00571	0.00670907		-0.570388
Akimov JURKAT_AP15vsCTR	O00571	0.00670907		0.215056
Akimov JURKAT_AP15vsCTR	O00635	0.704106		-0.830547
Akimov JURKAT_AP15vsCTR	O00635	0.704106		9.11101
Akimov JURKAT_AP15vsCTR	O00635	0.704106		1.01321
Akimov JURKAT_AP15vsCTR	O00635	0.704106		0.268964
Akimov JURKAT_AP15vsCTR	O00635	0.704106		9.8842
Akimov JURKAT_AP15vsCTR	O00635	0.704106		-0.501449
Akimov JURKAT_AP15vsCTR	O00635	0.704106		-0.165301
Akimov JURKAT_AP15vsCTR	O00635	0.704106		-3.55995
Akimov JURKAT_AP15vsCTR	O00635	0.704106		1.31208
Akimov JURKAT_AP15vsCTR	O00635	0.704106		-0.328892
Akimov JURKAT_AP15vsCTR	O00635	0.704106		0.152315
Akimov JURKAT_AP15vsCTR	O00743	0.0435594		1.61806
Akimov JURKAT_AP15vsCTR	O00743	0.0435594		3.62686
Akimov JURKAT_AP15vsCTR	O00743	0.0435594		8.74971
Akimov JURKAT_AP15vsCTR	O00743	0.0435594		0.59231
Akimov JURKAT_AP15vsCTR	O00743	0.0435594		9.23219
Akimov JURKAT_AP15vsCTR	O00750	-0.149348		0.105245
Akimov JURKAT_AP15vsCTR	O00750	-0.149348		-1.30741
Akimov JURKAT_AP15vsCTR	O00750	-0.149348		0.744937
Akimov JURKAT_AP15vsCTR	O00750	-0.149348		0.402292
Akimov JURKAT_AP15vsCTR	O00750	-0.149348		2.78274
Akimov JURKAT_AP15vsCTR	O00750	-0.149348		2.34031
Akimov JURKAT_AP15vsCTR	O00750	-0.149348		2.17369
Akimov JURKAT_AP15vsCTR	O00750	-0.149348		0.168123
Akimov JURKAT_AP15vsCTR	O00750	-0.149348		1.2927
Akimov JURKAT_AP15vsCTR	O00750	-0.149348		-5.80217
Akimov JURKAT_AP15vsCTR	O00750	-0.149348		0.09747
Akimov JURKAT_AP15vsCTR	O00750	-0.149348		0.674711
Akimov JURKAT_AP15vsCTR	O00750	-0.149348		1.61086
Akimov JURKAT_AP15vsCTR	O00750	-0.149348		0.297102
Akimov JURKAT_AP15vsCTR	O00762	-0.0630189		-1.22204
Akimov JURKAT_AP15vsCTR	O00762	-0.0630189		1.02604
Akimov JURKAT_AP15vsCTR	O00764	-0.0720951		6.83527
Akimov JURKAT_AP15vsCTR	O00764	-0.0720951		-0.329882
Akimov JURKAT_AP15vsCTR	O00764	-0.0720951		-0.0597995
Akimov JURKAT_AP15vsCTR	O00764	-0.0720951		-1.57681
Akimov JURKAT_AP15vsCTR	O00767	-0.00278405		1.01399
Akimov JURKAT_AP15vsCTR	O00767	-0.00278405		2.09894
Akimov JURKAT_AP15vsCTR	O00767	-0.00278405		8.41703
Akimov JURKAT_AP15vsCTR	O00767	-0.00278405		-2.94096
Akimov JURKAT_AP15vsCTR	O00767	-0.00278405		-0.880875
Akimov JURKAT_AP15vsCTR	O00767	-0.00278405		0.857435
Akimov JURKAT_AP15vsCTR	O14497	0.234092		0.443185
Akimov JURKAT_AP15vsCTR	O14497	0.234092		-0.682324
Akimov JURKAT_AP15vsCTR	O14497	0.234092		-0.231431
Akimov JURKAT_AP15vsCTR	O14497	0.234092		-1.66386
Akimov JURKAT_AP15vsCTR	O14497	0.234092		-1.84813
Akimov JURKAT_AP15vsCTR	O14497	0.234092		-1.98367
Akimov JURKAT_AP15vsCTR	O14497	0.234092		-0.591107
Akimov JURKAT_AP15vsCTR	O14530	-0.131465		-0.132652
Akimov JURKAT_AP15vsCTR	O14530	-0.131465		8.4366
Akimov JURKAT_AP15vsCTR	O14530	-0.131465		1.32554
Akimov JURKAT_AP15vsCTR	O14530	-0.131465		0.0267047
Akimov JURKAT_AP15vsCTR	O14530	-0.131465		-2.48184
Akimov JURKAT_AP15vsCTR	O14530	-0.131465		-0.123329
Akimov JURKAT_AP15vsCTR	O14545	1.72448		-2.2435
Akimov JURKAT_AP15vsCTR	O14545	1.72448		-1.37169
Akimov JURKAT_AP15vsCTR	O14545	1.72448		-3.73906
Akimov JURKAT_AP15vsCTR	O14545	1.72448		2.30236
Akimov JURKAT_AP15vsCTR	O14562	-0.640881		2.81504
Akimov JURKAT_AP15vsCTR	O14562	-0.640881		-2.02455
Akimov JURKAT_AP15vsCTR	O14562	-0.640881		0.504878
Akimov JURKAT_AP15vsCTR	O14562	-0.640881		-1.80164
Akimov JURKAT_AP15vsCTR	O14562	-0.640881		-2.35555
Akimov JURKAT_AP15vsCTR	O14562	-0.640881		0.239306
Akimov JURKAT_AP15vsCTR	O14562	-0.640881		-1.389
Akimov JURKAT_AP15vsCTR	O14562	-0.640881		-0.813668
Akimov JURKAT_AP15vsCTR	O14562	-0.640881		-1.68987
Akimov JURKAT_AP15vsCTR	O14562	-0.640881		-0.775084
Akimov JURKAT_AP15vsCTR	O14562	-0.640881		-0.428676
Akimov JURKAT_AP15vsCTR	O14579	0.00511518		-2.98522
Akimov JURKAT_AP15vsCTR	O14579	0.00511518		1.1059
Akimov JURKAT_AP15vsCTR	O14579	0.00511518		0.885809
Akimov JURKAT_AP15vsCTR	O14602	0.408402		-3.8569
Akimov JURKAT_AP15vsCTR	O14602	0.408402		-5.34314
Akimov JURKAT_AP15vsCTR	O14602	0.408402		-3.33945
Akimov JURKAT_AP15vsCTR	O14617	0.0222018		0.476487
Akimov JURKAT_AP15vsCTR	O14617	0.0222018		-2.19337
Akimov JURKAT_AP15vsCTR	O14617	0.0222018		0.722355
Akimov JURKAT_AP15vsCTR	O14617	0.0222018		-1.84985
Akimov JURKAT_AP15vsCTR	O14617	0.0222018		1.25466
Akimov JURKAT_AP15vsCTR	O14617	0.0222018		-1.67349
Akimov JURKAT_AP15vsCTR	O14617	0.0222018		-1.90506
Akimov JURKAT_AP15vsCTR	O14617	0.0222018		0.465499
Akimov JURKAT_AP15vsCTR	O14617	0.0222018		-1.11798
Akimov JURKAT_AP15vsCTR	O14617	0.0222018		-0.358359
Akimov JURKAT_AP15vsCTR	O14639	0.0713611		4.33017
Akimov JURKAT_AP15vsCTR	O14639	0.0713611		1.2614
Akimov JURKAT_AP15vsCTR	O14639	0.0713611		1.51135
Akimov JURKAT_AP15vsCTR	O14639	0.0713611		7.97989
Akimov JURKAT_AP15vsCTR	O14639	0.0713611		2.33961
Akimov JURKAT_AP15vsCTR	O14639	0.0713611		1.52228
Akimov JURKAT_AP15vsCTR	O14641	0.405371		-0.524647
Akimov JURKAT_AP15vsCTR	O14641	0.405371		2.42856
Akimov JURKAT_AP15vsCTR	O14641	0.405371		0.0846604
Akimov JURKAT_AP15vsCTR	O14641	0.405371		1.52745
Akimov JURKAT_AP15vsCTR	O14641	0.405371		1.34657
Akimov JURKAT_AP15vsCTR	O14641	0.405371		2.12949
Akimov JURKAT_AP15vsCTR	O14641	0.405371		7.96064
Akimov JURKAT_AP15vsCTR	O14646	0.246013		-3.17073
Akimov JURKAT_AP15vsCTR	O14646	0.246013		0.643875
Akimov JURKAT_AP15vsCTR	O14646	0.246013		-0.377145
Akimov JURKAT_AP15vsCTR	O14646	0.246013		-0.924212
Akimov JURKAT_AP15vsCTR	O14646	0.246013		2.02927
Akimov JURKAT_AP15vsCTR	O14646	0.246013		-0.841639
Akimov JURKAT_AP15vsCTR	O14646	0.246013		8.05118
Akimov JURKAT_AP15vsCTR	O14646	0.246013		0.64441
Akimov JURKAT_AP15vsCTR	O14646	0.246013		0.0953586
Akimov JURKAT_AP15vsCTR	O14646	0.246013		-1.09354
Akimov JURKAT_AP15vsCTR	O14646	0.246013		0.275714
Akimov JURKAT_AP15vsCTR	O14646	0.246013		-0.546271
Akimov JURKAT_AP15vsCTR	O14646	0.246013		0.303701
Akimov JURKAT_AP15vsCTR	O14647	0.233399		7.84594
Akimov JURKAT_AP15vsCTR	O14647	0.233399		3.84186
Akimov JURKAT_AP15vsCTR	O14715	-0.0278444		0.458774
Akimov JURKAT_AP15vsCTR	O14715	-0.0278444		2.12673
Akimov JURKAT_AP15vsCTR	O14715	-0.0278444		0.0616788
Akimov JURKAT_AP15vsCTR	O14715	-0.0278444		0.287398
Akimov JURKAT_AP15vsCTR	O14715	-0.0278444		0.211371
Akimov JURKAT_AP15vsCTR	O14715	-0.0278444		9.4005
Akimov JURKAT_AP15vsCTR	O14715	-0.0278444		1.6745
Akimov JURKAT_AP15vsCTR	O14715	-0.0278444		1.0415
Akimov JURKAT_AP15vsCTR	O14715	-0.0278444		-0.123848
Akimov JURKAT_AP15vsCTR	O14715	-0.0278444		0.731839
Akimov JURKAT_AP15vsCTR	O14715	-0.0278444		0.686839
Akimov JURKAT_AP15vsCTR	O14715	-0.0278444		0.891157
Akimov JURKAT_AP15vsCTR	O14715	-0.0278444		0.290935
Akimov JURKAT_AP15vsCTR	O14715	-0.0278444		3.71265
Akimov JURKAT_AP15vsCTR	O14715	-0.0278444		7.68787
Akimov JURKAT_AP15vsCTR	O14715	-0.0278444		0.460482
Akimov JURKAT_AP15vsCTR	O14715	-0.0278444		0.277895
Akimov JURKAT_AP15vsCTR	O14715	-0.0278444		7.58014
Akimov JURKAT_AP15vsCTR	O14715	-0.0278444		1.67531
Akimov JURKAT_AP15vsCTR	O14715	-0.0278444		-1.23534
Akimov JURKAT_AP15vsCTR	O14715	-0.0278444		2.27736
Akimov JURKAT_AP15vsCTR	O14715	-0.0278444		5.07009
Akimov JURKAT_AP15vsCTR	O14715	-0.0278444		0.815114
Akimov JURKAT_AP15vsCTR	O14715	-0.0278444		0.809335
Akimov JURKAT_AP15vsCTR	O14715	-0.0278444		1.27789
Akimov JURKAT_AP15vsCTR	O14715	-0.0278444		2.60239
Akimov JURKAT_AP15vsCTR	O14715	-0.0278444		9.29523
Akimov JURKAT_AP15vsCTR	O14715	-0.0278444		-1.62487
Akimov JURKAT_AP15vsCTR	O14715	-0.0278444		3.48988
Akimov JURKAT_AP15vsCTR	O14715	-0.0278444		7.86794
Akimov JURKAT_AP15vsCTR	O14715	-0.0278444		1.51629
Akimov JURKAT_AP15vsCTR	O14715	-0.0278444		1.33327
Akimov JURKAT_AP15vsCTR	O14727	-0.882346		1.32065
Akimov JURKAT_AP15vsCTR	O14727	-0.882346		0.455364
Akimov JURKAT_AP15vsCTR	O14727	-0.882346		0.518927
Akimov JURKAT_AP15vsCTR	O14727	-0.882346		-0.343792
Akimov JURKAT_AP15vsCTR	O14727	-0.882346		0.597137
Akimov JURKAT_AP15vsCTR	O14727	-0.882346		-0.789733
Akimov JURKAT_AP15vsCTR	O14727	-0.882346		0.207331
Akimov JURKAT_AP15vsCTR	O14727	-0.882346		0.284191
Akimov JURKAT_AP15vsCTR	O14727	-0.882346		5.47923
Akimov JURKAT_AP15vsCTR	O14727	-0.882346		6.13115
Akimov JURKAT_AP15vsCTR	O14727	-0.882346		0.662641
Akimov JURKAT_AP15vsCTR	O14727	-0.882346		0.618694
Akimov JURKAT_AP15vsCTR	O14727	-0.882346		0.891907
Akimov JURKAT_AP15vsCTR	O14727	-0.882346		0.350347
Akimov JURKAT_AP15vsCTR	O14727	-0.882346		0.755805
Akimov JURKAT_AP15vsCTR	O14727	-0.882346		0.781916
Akimov JURKAT_AP15vsCTR	O14727	-0.882346		1.26169
Akimov JURKAT_AP15vsCTR	O14727	-0.882346		0.56043
Akimov JURKAT_AP15vsCTR	O14727	-0.882346		1.14432
Akimov JURKAT_AP15vsCTR	O14727	-0.882346		-1.59005
Akimov JURKAT_AP15vsCTR	O14727	-0.882346		-0.237155
Akimov JURKAT_AP15vsCTR	O14727	-0.882346		8.31406
Akimov JURKAT_AP15vsCTR	O14730	-1.21535		1.50892
Akimov JURKAT_AP15vsCTR	O14730	-1.21535		-2.86565
Akimov JURKAT_AP15vsCTR	O14730	-1.21535		9.13994
Akimov JURKAT_AP15vsCTR	O14730	-1.21535		0.399969
Akimov JURKAT_AP15vsCTR	O14730	-1.21535		2.37687
Akimov JURKAT_AP15vsCTR	O14730	-1.21535		1.67268
Akimov JURKAT_AP15vsCTR	O14730	-1.21535		1.86694
Akimov JURKAT_AP15vsCTR	O14730	-1.21535		0.800979
Akimov JURKAT_AP15vsCTR	O14730	-1.21535		1.00264
Akimov JURKAT_AP15vsCTR	O14730	-1.21535		1.55289
Akimov JURKAT_AP15vsCTR	O14733	-0.273716		0.984618
Akimov JURKAT_AP15vsCTR	O14733	-0.273716		2.39559
Akimov JURKAT_AP15vsCTR	O14733	-0.273716		0.0315377
Akimov JURKAT_AP15vsCTR	O14733	-0.273716		-0.68219
Akimov JURKAT_AP15vsCTR	O14733	-0.273716		-2.56868
Akimov JURKAT_AP15vsCTR	O14733	-0.273716		-2.15748
Akimov JURKAT_AP15vsCTR	O14733	-0.273716		-0.396748
Akimov JURKAT_AP15vsCTR	O14737	-0.147783		-8.8767
Akimov JURKAT_AP15vsCTR	O14737	-0.147783		-2.53941
Akimov JURKAT_AP15vsCTR	O14737	-0.147783		-2.41143
Akimov JURKAT_AP15vsCTR	O14744	0.0971619		9.7622
Akimov JURKAT_AP15vsCTR	O14744	0.0971619		-0.8091
Akimov JURKAT_AP15vsCTR	O14744	0.0971619		2.62869
Akimov JURKAT_AP15vsCTR	O14744	0.0971619		0.777937
Akimov JURKAT_AP15vsCTR	O14744	0.0971619		0.530305
Akimov JURKAT_AP15vsCTR	O14744	0.0971619		1.90903
Akimov JURKAT_AP15vsCTR	O14745	0.0899398		0.480651
Akimov JURKAT_AP15vsCTR	O14745	0.0899398		-8.47727
Akimov JURKAT_AP15vsCTR	O14757	-0.0721081		0.177179
Akimov JURKAT_AP15vsCTR	O14757	-0.0721081		1.89192
Akimov JURKAT_AP15vsCTR	O14757	-0.0721081		0.633964
Akimov JURKAT_AP15vsCTR	O14757	-0.0721081		0.124755
Akimov JURKAT_AP15vsCTR	O14757	-0.0721081		1.93254
Akimov JURKAT_AP15vsCTR	O14757	-0.0721081		0.491745
Akimov JURKAT_AP15vsCTR	O14757	-0.0721081		-2.89605
Akimov JURKAT_AP15vsCTR	O14757	-0.0721081		0.277195
Akimov JURKAT_AP15vsCTR	O14757	-0.0721081		0.44592
Akimov JURKAT_AP15vsCTR	O14757	-0.0721081		-2.01356
Akimov JURKAT_AP15vsCTR	O14757	-0.0721081		2.04624
Akimov JURKAT_AP15vsCTR	O14775	0.00913252		1.15902
Akimov JURKAT_AP15vsCTR	O14775	0.00913252		7.97737
Akimov JURKAT_AP15vsCTR	O14776	0.129		-0.184677
Akimov JURKAT_AP15vsCTR	O14776	0.129		-2.1705
Akimov JURKAT_AP15vsCTR	O14776	0.129		1.00883
Akimov JURKAT_AP15vsCTR	O14776	0.129		-1.88563
Akimov JURKAT_AP15vsCTR	O14776	0.129		-1.98759
Akimov JURKAT_AP15vsCTR	O14776	0.129		0.119056
Akimov JURKAT_AP15vsCTR	O14776	0.129		-2.33774
Akimov JURKAT_AP15vsCTR	O14776	0.129		-2.5105
Akimov JURKAT_AP15vsCTR	O14776	0.129		-0.78205
Akimov JURKAT_AP15vsCTR	O14776	0.129		-2.70431
Akimov JURKAT_AP15vsCTR	O14776	0.129		-1.29864
Akimov JURKAT_AP15vsCTR	O14776	0.129		-2.14149
Akimov JURKAT_AP15vsCTR	O14777	0.441146		1.41789
Akimov JURKAT_AP15vsCTR	O14777	0.441146		8.05763
Akimov JURKAT_AP15vsCTR	O14777	0.441146		0.368744
Akimov JURKAT_AP15vsCTR	O14777	0.441146		2.51907
Akimov JURKAT_AP15vsCTR	O14777	0.441146		3.46542
Akimov JURKAT_AP15vsCTR	O14777	0.441146		10.0192
Akimov JURKAT_AP15vsCTR	O14777	0.441146		2.57704
Akimov JURKAT_AP15vsCTR	O14777	0.441146		4.33392
Akimov JURKAT_AP15vsCTR	O14777	0.441146		9.94475
Akimov JURKAT_AP15vsCTR	O14777	0.441146		3.17263
Akimov JURKAT_AP15vsCTR	O14777	0.441146		8.92904
Akimov JURKAT_AP15vsCTR	O14777	0.441146		0.121254
Akimov JURKAT_AP15vsCTR	O14777	0.441146		0.978976
Akimov JURKAT_AP15vsCTR	O14777	0.441146		1.76913
Akimov JURKAT_AP15vsCTR	O14777	0.441146		3.14079
Akimov JURKAT_AP15vsCTR	O14777	0.441146		2.63439
Akimov JURKAT_AP15vsCTR	O14777	0.441146		0.77027
Akimov JURKAT_AP15vsCTR	O14777	0.441146		4.52012
Akimov JURKAT_AP15vsCTR	O14777	0.441146		7.34651
Akimov JURKAT_AP15vsCTR	O14777	0.441146		2.38748
Akimov JURKAT_AP15vsCTR	O14777	0.441146		1.57693
Akimov JURKAT_AP15vsCTR	O14782	-0.0851318		-2.09751
Akimov JURKAT_AP15vsCTR	O14787	0.0537346		-2.66971
Akimov JURKAT_AP15vsCTR	O14787	0.0537346		8.51535
Akimov JURKAT_AP15vsCTR	O14787	0.0537346		-0.895799
Akimov JURKAT_AP15vsCTR	O14787	0.0537346		-1.52343
Akimov JURKAT_AP15vsCTR	O14787	0.0537346		9.21458
Akimov JURKAT_AP15vsCTR	O14802	0.0948565		0.197767
Akimov JURKAT_AP15vsCTR	O14802	0.0948565		6.99873
Akimov JURKAT_AP15vsCTR	O14802	0.0948565		8.95546
Akimov JURKAT_AP15vsCTR	O14802	0.0948565		-1.59011
Akimov JURKAT_AP15vsCTR	O14802	0.0948565		0.750642
Akimov JURKAT_AP15vsCTR	O14802	0.0948565		-0.428883
Akimov JURKAT_AP15vsCTR	O14802	0.0948565		7.93924
Akimov JURKAT_AP15vsCTR	O14802	0.0948565		4.70963
Akimov JURKAT_AP15vsCTR	O14802	0.0948565		-2.84854
Akimov JURKAT_AP15vsCTR	O14802	0.0948565		6.07609
Akimov JURKAT_AP15vsCTR	O14802	0.0948565		1.12742
Akimov JURKAT_AP15vsCTR	O14818	-0.0476877		0.553432
Akimov JURKAT_AP15vsCTR	O14818	-0.0476877		-3.2363
Akimov JURKAT_AP15vsCTR	O14818	-0.0476877		-1.34726
Akimov JURKAT_AP15vsCTR	O14818	-0.0476877		-1.79157
Akimov JURKAT_AP15vsCTR	O14828	0.562501		-2.98821
Akimov JURKAT_AP15vsCTR	O14828	0.562501		-3.45669
Akimov JURKAT_AP15vsCTR	O14828	0.562501		-4.34571
Akimov JURKAT_AP15vsCTR	O14828	0.562501		-3.83321
Akimov JURKAT_AP15vsCTR	O14828	0.562501		-3.46027
Akimov JURKAT_AP15vsCTR	O14880	-0.359878		0.504277
Akimov JURKAT_AP15vsCTR	O14907	0.0700392		0.673431
Akimov JURKAT_AP15vsCTR	O14907	0.0700392		0.278955
Akimov JURKAT_AP15vsCTR	O14908	0.418666		-2.0719
Akimov JURKAT_AP15vsCTR	O14908	0.418666		-11.2468
Akimov JURKAT_AP15vsCTR	O14908	0.418666		-1.55034
Akimov JURKAT_AP15vsCTR	O14908	0.418666		-1.90475
Akimov JURKAT_AP15vsCTR	O14908	0.418666		-6.26201
Akimov JURKAT_AP15vsCTR	O14920	-0.191852		-2.72464
Akimov JURKAT_AP15vsCTR	O14920	-0.191852		1.53859
Akimov JURKAT_AP15vsCTR	O14920	-0.191852		-0.751139
Akimov JURKAT_AP15vsCTR	O14920	-0.191852		0.791617
Akimov JURKAT_AP15vsCTR	O14929	0.401921		-0.63143
Akimov JURKAT_AP15vsCTR	O14929	0.401921		-0.576604
Akimov JURKAT_AP15vsCTR	O14929	0.401921		0.832696
Akimov JURKAT_AP15vsCTR	O14933	-0.0025746		0.446971
Akimov JURKAT_AP15vsCTR	O14936	0.271056		-8.14498
Akimov JURKAT_AP15vsCTR	O14950	-0.128513		1.84298
Akimov JURKAT_AP15vsCTR	O14950	-0.128513		-1.44937
Akimov JURKAT_AP15vsCTR	O14964	-0.475228		0.923175
Akimov JURKAT_AP15vsCTR	O14964	-0.475228		1.64684
Akimov JURKAT_AP15vsCTR	O14964	-0.475228		2.78735
Akimov JURKAT_AP15vsCTR	O14964	-0.475228		0.962181
Akimov JURKAT_AP15vsCTR	O14964	-0.475228		-0.144782
Akimov JURKAT_AP15vsCTR	O14964	-0.475228		8.01047
Akimov JURKAT_AP15vsCTR	O14964	-0.475228		1.3645
Akimov JURKAT_AP15vsCTR	O14964	-0.475228		-11.1443
Akimov JURKAT_AP15vsCTR	O14964	-0.475228		-1.33424
Akimov JURKAT_AP15vsCTR	O14964	-0.475228		-6.61872
Akimov JURKAT_AP15vsCTR	O14964	-0.475228		0.346199
Akimov JURKAT_AP15vsCTR	O14964	-0.475228		-1.37417
Akimov JURKAT_AP15vsCTR	O14965	-0.653457		1.02511
Akimov JURKAT_AP15vsCTR	O14965	-0.653457		0.195205
Akimov JURKAT_AP15vsCTR	O14965	-0.653457		-1.78253
Akimov JURKAT_AP15vsCTR	O14965	-0.653457		0.134919
Akimov JURKAT_AP15vsCTR	O14965	-0.653457		4.13025
Akimov JURKAT_AP15vsCTR	O14965	-0.653457		1.42548
Akimov JURKAT_AP15vsCTR	O14965	-0.653457		6.92605
Akimov JURKAT_AP15vsCTR	O14972	-0.0775373		1.82108
Akimov JURKAT_AP15vsCTR	O14972	-0.0775373		8.05094
Akimov JURKAT_AP15vsCTR	O14972	-0.0775373		2.31104
Akimov JURKAT_AP15vsCTR	O14975	-0.715867		-10.0935
Akimov JURKAT_AP15vsCTR	O14976	0.144265		0.839172
Akimov JURKAT_AP15vsCTR	O14976	0.144265		-0.377158
Akimov JURKAT_AP15vsCTR	O14976	0.144265		0.752725
Akimov JURKAT_AP15vsCTR	O14976	0.144265		1.12778
Akimov JURKAT_AP15vsCTR	O14976	0.144265		0.409948
Akimov JURKAT_AP15vsCTR	O14976	0.144265		8.12471
Akimov JURKAT_AP15vsCTR	O14976	0.144265		-1.16023
Akimov JURKAT_AP15vsCTR	O14976	0.144265		0.869742
Akimov JURKAT_AP15vsCTR	O14976	0.144265		9.58955
Akimov JURKAT_AP15vsCTR	O14976	0.144265		0.063869
Akimov JURKAT_AP15vsCTR	O14976	0.144265		-0.469806
Akimov JURKAT_AP15vsCTR	O14976	0.144265		0.564748
Akimov JURKAT_AP15vsCTR	O14976	0.144265		0.260074
Akimov JURKAT_AP15vsCTR	O14976	0.144265		0.781027
Akimov JURKAT_AP15vsCTR	O14976	0.144265		-1.40449
Akimov JURKAT_AP15vsCTR	O14976	0.144265		0.119782
Akimov JURKAT_AP15vsCTR	O14979	0.195282		-3.00527
Akimov JURKAT_AP15vsCTR	O14979	0.195282		-2.70911
Akimov JURKAT_AP15vsCTR	O14979	0.195282		-2.6059
Akimov JURKAT_AP15vsCTR	O14979	0.195282		-0.812394
Akimov JURKAT_AP15vsCTR	O14979	0.195282		-0.960348
Akimov JURKAT_AP15vsCTR	O14980	0.143064		-0.215164
Akimov JURKAT_AP15vsCTR	O14980	0.143064		-0.467218
Akimov JURKAT_AP15vsCTR	O14980	0.143064		2.58035
Akimov JURKAT_AP15vsCTR	O14980	0.143064		-0.352813
Akimov JURKAT_AP15vsCTR	O14980	0.143064		1.14278
Akimov JURKAT_AP15vsCTR	O14980	0.143064		-1.07319
Akimov JURKAT_AP15vsCTR	O14980	0.143064		1.07865
Akimov JURKAT_AP15vsCTR	O14981	0.21771		0.116624
Akimov JURKAT_AP15vsCTR	O14981	0.21771		-2.34114
Akimov JURKAT_AP15vsCTR	O14981	0.21771		-7.05429
Akimov JURKAT_AP15vsCTR	O14981	0.21771		0.308592
Akimov JURKAT_AP15vsCTR	O15013	0.317331		2.64167
Akimov JURKAT_AP15vsCTR	O15014	-0.443049		0.741286
Akimov JURKAT_AP15vsCTR	O15014	-0.443049		9.58565
Akimov JURKAT_AP15vsCTR	O15020	-0.228027		-1.99836
Akimov JURKAT_AP15vsCTR	O15020	-0.228027		-0.0117583
Akimov JURKAT_AP15vsCTR	O15020	-0.228027		0.846213
Akimov JURKAT_AP15vsCTR	O15020	-0.228027		6.3443
Akimov JURKAT_AP15vsCTR	O15020	-0.228027		9.279
Akimov JURKAT_AP15vsCTR	O15020	-0.228027		2.35616
Akimov JURKAT_AP15vsCTR	O15020	-0.228027		-0.0280081
Akimov JURKAT_AP15vsCTR	O15027	0.241007		7.79375
Akimov JURKAT_AP15vsCTR	O15027	0.241007		0.572349
Akimov JURKAT_AP15vsCTR	O15027	0.241007		2.39611
Akimov JURKAT_AP15vsCTR	O15027	0.241007		3.79814
Akimov JURKAT_AP15vsCTR	O15027	0.241007		7.77892
Akimov JURKAT_AP15vsCTR	O15042	-0.0905869		-1.6622
Akimov JURKAT_AP15vsCTR	O15042	-0.0905869		1.31799
Akimov JURKAT_AP15vsCTR	O15042	-0.0905869		-0.763414
Akimov JURKAT_AP15vsCTR	O15047	0.121565		8.26749
Akimov JURKAT_AP15vsCTR	O15047	0.121565		-0.199353
Akimov JURKAT_AP15vsCTR	O15050	0.09149		7.50704
Akimov JURKAT_AP15vsCTR	O15056	0.169177		-1.00477
Akimov JURKAT_AP15vsCTR	O15056	0.169177		-0.651485
Akimov JURKAT_AP15vsCTR	O15056	0.169177		1.25208
Akimov JURKAT_AP15vsCTR	O15056	0.169177		-0.360121
Akimov JURKAT_AP15vsCTR	O15056	0.169177		0.886168
Akimov JURKAT_AP15vsCTR	O15066	1.06361		-3.47707
Akimov JURKAT_AP15vsCTR	O15067	-0.143737		8.77669
Akimov JURKAT_AP15vsCTR	O15067	-0.143737		0.916494
Akimov JURKAT_AP15vsCTR	O15067	-0.143737		-2.15816
Akimov JURKAT_AP15vsCTR	O15067	-0.143737		-0.96717
Akimov JURKAT_AP15vsCTR	O15084	-0.404296		-1.08675
Akimov JURKAT_AP15vsCTR	O15111	-0.43345		-2.85575
Akimov JURKAT_AP15vsCTR	O15111	-0.43345		-0.202688
Akimov JURKAT_AP15vsCTR	O15111	-0.43345		0.95843
Akimov JURKAT_AP15vsCTR	O15111	-0.43345		-0.115968
Akimov JURKAT_AP15vsCTR	O15111	-0.43345		0.43907
Akimov JURKAT_AP15vsCTR	O15111	-0.43345		-1.46726
Akimov JURKAT_AP15vsCTR	O15111	-0.43345		0.88758
Akimov JURKAT_AP15vsCTR	O15111	-0.43345		0.0810687
Akimov JURKAT_AP15vsCTR	O15111	-0.43345		1.13343
Akimov JURKAT_AP15vsCTR	O15111	-0.43345		1.90619
Akimov JURKAT_AP15vsCTR	O15111	-0.43345		2.263
Akimov JURKAT_AP15vsCTR	O15111	-0.43345		2.79446
Akimov JURKAT_AP15vsCTR	O15111	-0.43345		1.21189
Akimov JURKAT_AP15vsCTR	O15111	-0.43345		0.886623
Akimov JURKAT_AP15vsCTR	O15117	0.0290892		2.07122
Akimov JURKAT_AP15vsCTR	O15117	0.0290892		-0.236618
Akimov JURKAT_AP15vsCTR	O15117	0.0290892		6.09976
Akimov JURKAT_AP15vsCTR	O15117	0.0290892		-1.11766
Akimov JURKAT_AP15vsCTR	O15117	0.0290892		-1.66113
Akimov JURKAT_AP15vsCTR	O15117	0.0290892		1.16013
Akimov JURKAT_AP15vsCTR	O15121	-0.435631		-0.210007
Akimov JURKAT_AP15vsCTR	O15126	-0.109188		-1.03861
Akimov JURKAT_AP15vsCTR	O15126	-0.109188		-1.27955
Akimov JURKAT_AP15vsCTR	O15126	-0.109188		9.19953
Akimov JURKAT_AP15vsCTR	O15126	-0.109188		-0.534497
Akimov JURKAT_AP15vsCTR	O15126	-0.109188		-9.62057
Akimov JURKAT_AP15vsCTR	O15126	-0.109188		-0.913673
Akimov JURKAT_AP15vsCTR	O15126	-0.109188		-3.54064
Akimov JURKAT_AP15vsCTR	O15127	0.0686954		0.822409
Akimov JURKAT_AP15vsCTR	O15143	0.0349769		0.287683
Akimov JURKAT_AP15vsCTR	O15143	0.0349769		0.0410865
Akimov JURKAT_AP15vsCTR	O15143	0.0349769		8.10769
Akimov JURKAT_AP15vsCTR	O15143	0.0349769		-0.731745
Akimov JURKAT_AP15vsCTR	O15143	0.0349769		-1.04494
Akimov JURKAT_AP15vsCTR	O15144	-0.127199		-1.03587
Akimov JURKAT_AP15vsCTR	O15144	-0.127199		0.36544
Akimov JURKAT_AP15vsCTR	O15144	-0.127199		-0.169129
Akimov JURKAT_AP15vsCTR	O15144	-0.127199		0.330639
Akimov JURKAT_AP15vsCTR	O15144	-0.127199		0.0360454
Akimov JURKAT_AP15vsCTR	O15144	-0.127199		-0.395124
Akimov JURKAT_AP15vsCTR	O15144	-0.127199		-0.275437
Akimov JURKAT_AP15vsCTR	O15144	-0.127199		-1.98044
Akimov JURKAT_AP15vsCTR	O15145	-0.108678		-1.50799
Akimov JURKAT_AP15vsCTR	O15145	-0.108678		0.925579
Akimov JURKAT_AP15vsCTR	O15145	-0.108678		-0.395218
Akimov JURKAT_AP15vsCTR	O15145	-0.108678		-1.80108
Akimov JURKAT_AP15vsCTR	O15145	-0.108678		-0.0294131
Akimov JURKAT_AP15vsCTR	O15145	-0.108678		0.759835
Akimov JURKAT_AP15vsCTR	O15145	-0.108678		0.188692
Akimov JURKAT_AP15vsCTR	O15145	-0.108678		10.8966
Akimov JURKAT_AP15vsCTR	O15151	-2.17443		0.778479
Akimov JURKAT_AP15vsCTR	O15151	-2.17443		7.59867
Akimov JURKAT_AP15vsCTR	O15155	0.296192		0.413171
Akimov JURKAT_AP15vsCTR	O15155	0.296192		1.0745
Akimov JURKAT_AP15vsCTR	O15155	0.296192		-0.972579
Akimov JURKAT_AP15vsCTR	O15160	0.270485		0.150818
Akimov JURKAT_AP15vsCTR	O15160	0.270485		1.28949
Akimov JURKAT_AP15vsCTR	O15160	0.270485		0.0299586
Akimov JURKAT_AP15vsCTR	O15173	-0.25588		-2.91974
Akimov JURKAT_AP15vsCTR	O15173	-0.25588		-2.18414
Akimov JURKAT_AP15vsCTR	O15173	-0.25588		-2.14565
Akimov JURKAT_AP15vsCTR	O15173	-0.25588		-6.25533
Akimov JURKAT_AP15vsCTR	O15182	-0.214742		-1.70467
Akimov JURKAT_AP15vsCTR	O15182	-0.214742		-0.367899
Akimov JURKAT_AP15vsCTR	O15182	-0.214742		-2.65524
Akimov JURKAT_AP15vsCTR	O15182	-0.214742		-0.53117
Akimov JURKAT_AP15vsCTR	O15212	0.0170142		-0.982938
Akimov JURKAT_AP15vsCTR	O15212	0.0170142		0.0527264
Akimov JURKAT_AP15vsCTR	O15212	0.0170142		7.99807
Akimov JURKAT_AP15vsCTR	O15212	0.0170142		7.56945
Akimov JURKAT_AP15vsCTR	O15212	0.0170142		-1.93062
Akimov JURKAT_AP15vsCTR	O15226	-0.0341389		6.54889
Akimov JURKAT_AP15vsCTR	O15226	-0.0341389		-0.283801
Akimov JURKAT_AP15vsCTR	O15226	-0.0341389		8.59504
Akimov JURKAT_AP15vsCTR	O15226	-0.0341389		0.823585
Akimov JURKAT_AP15vsCTR	O15226	-0.0341389		-0.429055
Akimov JURKAT_AP15vsCTR	O15226	-0.0341389		1.62171
Akimov JURKAT_AP15vsCTR	O15226	-0.0341389		-0.481432
Akimov JURKAT_AP15vsCTR	O15226	-0.0341389		-0.432642
Akimov JURKAT_AP15vsCTR	O15226	-0.0341389		-0.672548
Akimov JURKAT_AP15vsCTR	O15226	-0.0341389		0.797403
Akimov JURKAT_AP15vsCTR	O15228	-0.0416995		-1.79876
Akimov JURKAT_AP15vsCTR	O15228	-0.0416995		8.45733
Akimov JURKAT_AP15vsCTR	O15228	-0.0416995		0.268748
Akimov JURKAT_AP15vsCTR	O15228	-0.0416995		-0.116255
Akimov JURKAT_AP15vsCTR	O15234	-0.0346999		-5.30644
Akimov JURKAT_AP15vsCTR	O15234	-0.0346999		-3.62056
Akimov JURKAT_AP15vsCTR	O15254	0.060055		2.43041
Akimov JURKAT_AP15vsCTR	O15269	0.239761		2.36212
Akimov JURKAT_AP15vsCTR	O15269	0.239761		-1.63282
Akimov JURKAT_AP15vsCTR	O15269	0.239761		8.60207
Akimov JURKAT_AP15vsCTR	O15269	0.239761		-0.750227
Akimov JURKAT_AP15vsCTR	O15269	0.239761		9.91229
Akimov JURKAT_AP15vsCTR	O15269	0.239761		3.36298
Akimov JURKAT_AP15vsCTR	O15269	0.239761		11.855
Akimov JURKAT_AP15vsCTR	O15269	0.239761		2.64006
Akimov JURKAT_AP15vsCTR	O15269	0.239761		2.71246
Akimov JURKAT_AP15vsCTR	O15269	0.239761		1.97695
Akimov JURKAT_AP15vsCTR	O15270	1.0563		4.97329
Akimov JURKAT_AP15vsCTR	O15287	0.249476		0.380994
Akimov JURKAT_AP15vsCTR	O15294	0.197582		1.53963
Akimov JURKAT_AP15vsCTR	O15294	0.197582		1.10509
Akimov JURKAT_AP15vsCTR	O15294	0.197582		2.27889
Akimov JURKAT_AP15vsCTR	O15294	0.197582		1.47624
Akimov JURKAT_AP15vsCTR	O15294	0.197582		-0.833533
Akimov JURKAT_AP15vsCTR	O15294	0.197582		4.24475
Akimov JURKAT_AP15vsCTR	O15294	0.197582		2.57661
Akimov JURKAT_AP15vsCTR	O15294	0.197582		7.49425
Akimov JURKAT_AP15vsCTR	O15294	0.197582		3.28726
Akimov JURKAT_AP15vsCTR	O15294	0.197582		2.46971
Akimov JURKAT_AP15vsCTR	O15294	0.197582		2.9199
Akimov JURKAT_AP15vsCTR	O15304	-1.32226		-2.08789
Akimov JURKAT_AP15vsCTR	O15304	-1.32226		0.435982
Akimov JURKAT_AP15vsCTR	O15315	-0.905805		0.188482
Akimov JURKAT_AP15vsCTR	O15318	0.309914		2.15658
Akimov JURKAT_AP15vsCTR	O15347	-0.340238		-9.23995
Akimov JURKAT_AP15vsCTR	O15347	-0.340238		-2.65975
Akimov JURKAT_AP15vsCTR	O15355	0.050868		-3.03583
Akimov JURKAT_AP15vsCTR	O15355	0.050868		-0.150921
Akimov JURKAT_AP15vsCTR	O15355	0.050868		0.331081
Akimov JURKAT_AP15vsCTR	O15355	0.050868		2.30058
Akimov JURKAT_AP15vsCTR	O15355	0.050868		-1.53043
Akimov JURKAT_AP15vsCTR	O15355	0.050868		11.5403
Akimov JURKAT_AP15vsCTR	O15371	0.0701857		0.336932
Akimov JURKAT_AP15vsCTR	O15371	0.0701857		0.493098
Akimov JURKAT_AP15vsCTR	O15371	0.0701857		-0.94458
Akimov JURKAT_AP15vsCTR	O15371	0.0701857		2.23406
Akimov JURKAT_AP15vsCTR	O15371	0.0701857		-1.38077
Akimov JURKAT_AP15vsCTR	O15371	0.0701857		6.01407
Akimov JURKAT_AP15vsCTR	O15371	0.0701857		0.409605
Akimov JURKAT_AP15vsCTR	O15371	0.0701857		4.07741
Akimov JURKAT_AP15vsCTR	O15372	-0.0192625		0.0286258
Akimov JURKAT_AP15vsCTR	O15372	-0.0192625		-2.95242
Akimov JURKAT_AP15vsCTR	O15372	-0.0192625		-0.546074
Akimov JURKAT_AP15vsCTR	O15372	-0.0192625		-6.46861
Akimov JURKAT_AP15vsCTR	O15372	-0.0192625		10.6376
Akimov JURKAT_AP15vsCTR	O15372	-0.0192625		6.23638
Akimov JURKAT_AP15vsCTR	O15372	-0.0192625		1.11624
Akimov JURKAT_AP15vsCTR	O15372	-0.0192625		0.643067
Akimov JURKAT_AP15vsCTR	O15372	-0.0192625		1.49679
Akimov JURKAT_AP15vsCTR	O15372	-0.0192625		1.20721
Akimov JURKAT_AP15vsCTR	O15372	-0.0192625		-1.63667
Akimov JURKAT_AP15vsCTR	O15381	-0.472369		-6.37707
Akimov JURKAT_AP15vsCTR	O15381	-0.472369		-2.20707
Akimov JURKAT_AP15vsCTR	O15381	-0.472369		-2.69072
Akimov JURKAT_AP15vsCTR	O15381	-0.472369		-1.04066
Akimov JURKAT_AP15vsCTR	O15381	-0.472369		1.59502
Akimov JURKAT_AP15vsCTR	O15381	-0.472369		-2.43466
Akimov JURKAT_AP15vsCTR	O15381	-0.472369		-2.69399
Akimov JURKAT_AP15vsCTR	O15381	-0.472369		-3.46664
Akimov JURKAT_AP15vsCTR	O15392	-0.659667		0.0610884
Akimov JURKAT_AP15vsCTR	O15392	-0.659667		2.83765
Akimov JURKAT_AP15vsCTR	O15392	-0.659667		-1.05424
Akimov JURKAT_AP15vsCTR	O15397	-0.0448402		1.90266
Akimov JURKAT_AP15vsCTR	O15397	-0.0448402		0.197262
Akimov JURKAT_AP15vsCTR	O15397	-0.0448402		6.38274
Akimov JURKAT_AP15vsCTR	O15400	-0.335596		-10.2675
Akimov JURKAT_AP15vsCTR	O15400	-0.335596		-1.92801
Akimov JURKAT_AP15vsCTR	O15427	2.26222		-5.47584
Akimov JURKAT_AP15vsCTR	O15427	2.26222		-3.4467
Akimov JURKAT_AP15vsCTR	O15439	-0.484882		-7.70123
Akimov JURKAT_AP15vsCTR	O15439	-0.484882		-2.11216
Akimov JURKAT_AP15vsCTR	O15439	-0.484882		-1.98131
Akimov JURKAT_AP15vsCTR	O15439	-0.484882		-6.55157
Akimov JURKAT_AP15vsCTR	O15439	-0.484882		5.71774
Akimov JURKAT_AP15vsCTR	O15446	-0.385214		0.199792
Akimov JURKAT_AP15vsCTR	O15498	-0.0184804		-0.135694
Akimov JURKAT_AP15vsCTR	O15498	-0.0184804		-2.03336
Akimov JURKAT_AP15vsCTR	O15498	-0.0184804		-3.05576
Akimov JURKAT_AP15vsCTR	O15504	0.673198		0.373175
Akimov JURKAT_AP15vsCTR	O15504	0.673198		3.13427
Akimov JURKAT_AP15vsCTR	O15511	-0.217363		3.0288
Akimov JURKAT_AP15vsCTR	O15511	-0.217363		1.07784
Akimov JURKAT_AP15vsCTR	O15511	-0.217363		-1.8154
Akimov JURKAT_AP15vsCTR	O15511	-0.217363		-0.944753
Akimov JURKAT_AP15vsCTR	O15511	-0.217363		-0.242078
Akimov JURKAT_AP15vsCTR	O15511	-0.217363		-0.31774
Akimov JURKAT_AP15vsCTR	O15511	-0.217363		-0.921238
Akimov JURKAT_AP15vsCTR	O15525	0.168997		-0.626099
Akimov JURKAT_AP15vsCTR	O15525	0.168997		2.46599
Akimov JURKAT_AP15vsCTR	O15530	0.761329		8.1782
Akimov JURKAT_AP15vsCTR	O15530	0.761329		1.27884
Akimov JURKAT_AP15vsCTR	O15530	0.761329		0.421172
Akimov JURKAT_AP15vsCTR	O15530	0.761329		0.022911
Akimov JURKAT_AP15vsCTR	O15530	0.761329		0.932675
Akimov JURKAT_AP15vsCTR	O15530	0.761329		-1.16156
Akimov JURKAT_AP15vsCTR	O15530	0.761329		-1.58644
Akimov JURKAT_AP15vsCTR	O15530	0.761329		2.23207
Akimov JURKAT_AP15vsCTR	O15530	0.761329		0.872127
Akimov JURKAT_AP15vsCTR	O15530	0.761329		-1.76471
Akimov JURKAT_AP15vsCTR	O15550	1.20344		-1.35161
Akimov JURKAT_AP15vsCTR	O15550	1.20344		-1.11184
Akimov JURKAT_AP15vsCTR	O43143	-0.0110028		8.83539
Akimov JURKAT_AP15vsCTR	O43143	-0.0110028		1.70975
Akimov JURKAT_AP15vsCTR	O43143	-0.0110028		-1.22401
Akimov JURKAT_AP15vsCTR	O43143	-0.0110028		1.64988
Akimov JURKAT_AP15vsCTR	O43143	-0.0110028		2.60088
Akimov JURKAT_AP15vsCTR	O43143	-0.0110028		2.48038
Akimov JURKAT_AP15vsCTR	O43143	-0.0110028		1.81462
Akimov JURKAT_AP15vsCTR	O43143	-0.0110028		-0.205324
Akimov JURKAT_AP15vsCTR	O43143	-0.0110028		2.64526
Akimov JURKAT_AP15vsCTR	O43148	0.223784		-1.40596
Akimov JURKAT_AP15vsCTR	O43148	0.223784		-0.436282
Akimov JURKAT_AP15vsCTR	O43149	-0.119498		1.11397
Akimov JURKAT_AP15vsCTR	O43149	-0.119498		-1.75906
Akimov JURKAT_AP15vsCTR	O43149	-0.119498		-1.72543
Akimov JURKAT_AP15vsCTR	O43149	-0.119498		-0.852762
Akimov JURKAT_AP15vsCTR	O43149	-0.119498		0.473424
Akimov JURKAT_AP15vsCTR	O43149	-0.119498		2.19714
Akimov JURKAT_AP15vsCTR	O43149	-0.119498		5.85109
Akimov JURKAT_AP15vsCTR	O43149	-0.119498		0.0509871
Akimov JURKAT_AP15vsCTR	O43149	-0.119498		0.298693
Akimov JURKAT_AP15vsCTR	O43149	-0.119498		0.838865
Akimov JURKAT_AP15vsCTR	O43149	-0.119498		0.226807
Akimov JURKAT_AP15vsCTR	O43150	-1.61044		0.80422
Akimov JURKAT_AP15vsCTR	O43150	-1.61044		2.0609
Akimov JURKAT_AP15vsCTR	O43150	-1.61044		8.57216
Akimov JURKAT_AP15vsCTR	O43156	0.0260266		2.10557
Akimov JURKAT_AP15vsCTR	O43156	0.0260266		6.06804
Akimov JURKAT_AP15vsCTR	O43156	0.0260266		7.28922
Akimov JURKAT_AP15vsCTR	O43156	0.0260266		-1.3061
Akimov JURKAT_AP15vsCTR	O43156	0.0260266		2.94749
Akimov JURKAT_AP15vsCTR	O43156	0.0260266		6.25934
Akimov JURKAT_AP15vsCTR	O43159	0.0279806		1.48948
Akimov JURKAT_AP15vsCTR	O43164	0.204322		-0.580329
Akimov JURKAT_AP15vsCTR	O43164	0.204322		7.1713
Akimov JURKAT_AP15vsCTR	O43164	0.204322		4.5027
Akimov JURKAT_AP15vsCTR	O43164	0.204322		2.33875
Akimov JURKAT_AP15vsCTR	O43166	-0.422605		5.75608
Akimov JURKAT_AP15vsCTR	O43166	-0.422605		2.60133
Akimov JURKAT_AP15vsCTR	O43169	0.156522		7.35461
Akimov JURKAT_AP15vsCTR	O43172	-0.028234		-0.0649038
Akimov JURKAT_AP15vsCTR	O43172	-0.028234		0.692207
Akimov JURKAT_AP15vsCTR	O43172	-0.028234		3.16983
Akimov JURKAT_AP15vsCTR	O43172	-0.028234		1.8324
Akimov JURKAT_AP15vsCTR	O43172	-0.028234		1.93105
Akimov JURKAT_AP15vsCTR	O43172	-0.028234		1.839
Akimov JURKAT_AP15vsCTR	O43172	-0.028234		1.31817
Akimov JURKAT_AP15vsCTR	O43175	-0.0976298		3.38377
Akimov JURKAT_AP15vsCTR	O43175	-0.0976298		-0.702589
Akimov JURKAT_AP15vsCTR	O43175	-0.0976298		-1.05696
Akimov JURKAT_AP15vsCTR	O43175	-0.0976298		1.22719
Akimov JURKAT_AP15vsCTR	O43175	-0.0976298		-0.755011
Akimov JURKAT_AP15vsCTR	O43175	-0.0976298		1.7104
Akimov JURKAT_AP15vsCTR	O43175	-0.0976298		0.459455
Akimov JURKAT_AP15vsCTR	O43175	-0.0976298		-0.983242
Akimov JURKAT_AP15vsCTR	O43175	-0.0976298		0.867204
Akimov JURKAT_AP15vsCTR	O43175	-0.0976298		2.11577
Akimov JURKAT_AP15vsCTR	O43237	0.207571		0.41771
Akimov JURKAT_AP15vsCTR	O43242	0.16237		-0.704159
Akimov JURKAT_AP15vsCTR	O43242	0.16237		-1.00217
Akimov JURKAT_AP15vsCTR	O43242	0.16237		-1.07989
Akimov JURKAT_AP15vsCTR	O43242	0.16237		-2.82334
Akimov JURKAT_AP15vsCTR	O43242	0.16237		-4.06991
Akimov JURKAT_AP15vsCTR	O43242	0.16237		-0.957754
Akimov JURKAT_AP15vsCTR	O43242	0.16237		-0.143475
Akimov JURKAT_AP15vsCTR	O43242	0.16237		-4.32683
Akimov JURKAT_AP15vsCTR	O43252	0.194018		-1.37834
Akimov JURKAT_AP15vsCTR	O43252	0.194018		-0.666076
Akimov JURKAT_AP15vsCTR	O43252	0.194018		-0.432562
Akimov JURKAT_AP15vsCTR	O43252	0.194018		0.47094
Akimov JURKAT_AP15vsCTR	O43252	0.194018		1.11625
Akimov JURKAT_AP15vsCTR	O43264	0.256235		1.97774
Akimov JURKAT_AP15vsCTR	O43264	0.256235		-1.10019
Akimov JURKAT_AP15vsCTR	O43264	0.256235		3.26477
Akimov JURKAT_AP15vsCTR	O43264	0.256235		2.26268
Akimov JURKAT_AP15vsCTR	O43264	0.256235		1.04985
Akimov JURKAT_AP15vsCTR	O43264	0.256235		2.235
Akimov JURKAT_AP15vsCTR	O43290	0.329495		-0.322277
Akimov JURKAT_AP15vsCTR	O43290	0.329495		1.32442
Akimov JURKAT_AP15vsCTR	O43290	0.329495		-1.42754
Akimov JURKAT_AP15vsCTR	O43290	0.329495		-0.831202
Akimov JURKAT_AP15vsCTR	O43290	0.329495		-6.09579
Akimov JURKAT_AP15vsCTR	O43290	0.329495		-4.05597
Akimov JURKAT_AP15vsCTR	O43290	0.329495		-7.12519
Akimov JURKAT_AP15vsCTR	O43290	0.329495		1.96318
Akimov JURKAT_AP15vsCTR	O43290	0.329495		0.296731
Akimov JURKAT_AP15vsCTR	O43290	0.329495		0.612214
Akimov JURKAT_AP15vsCTR	O43290	0.329495		-0.745571
Akimov JURKAT_AP15vsCTR	O43290	0.329495		-0.324707
Akimov JURKAT_AP15vsCTR	O43290	0.329495		2.51654
Akimov JURKAT_AP15vsCTR	O43290	0.329495		1.7539
Akimov JURKAT_AP15vsCTR	O43290	0.329495		6.00821
Akimov JURKAT_AP15vsCTR	O43290	0.329495		-2.11296
Akimov JURKAT_AP15vsCTR	O43290	0.329495		-1.55629
Akimov JURKAT_AP15vsCTR	O43290	0.329495		-0.368067
Akimov JURKAT_AP15vsCTR	O43290	0.329495		-2.11296
Akimov JURKAT_AP15vsCTR	O43293	0.462731		2.35818
Akimov JURKAT_AP15vsCTR	O43293	0.462731		3.52704
Akimov JURKAT_AP15vsCTR	O43293	0.462731		7.73794
Akimov JURKAT_AP15vsCTR	O43293	0.462731		9.13633
Akimov JURKAT_AP15vsCTR	O43293	0.462731		8.4304
Akimov JURKAT_AP15vsCTR	O43296	0.414054		-2.71261
Akimov JURKAT_AP15vsCTR	O43296	0.414054		-1.72902
Akimov JURKAT_AP15vsCTR	O43303	0.0479402		-0.308237
Akimov JURKAT_AP15vsCTR	O43303	0.0479402		0.497879
Akimov JURKAT_AP15vsCTR	O43303	0.0479402		2.92314
Akimov JURKAT_AP15vsCTR	O43303	0.0479402		3.41098
Akimov JURKAT_AP15vsCTR	O43303	0.0479402		-0.548706
Akimov JURKAT_AP15vsCTR	O43303	0.0479402		1.39623
Akimov JURKAT_AP15vsCTR	O43303	0.0479402		-0.838889
Akimov JURKAT_AP15vsCTR	O43303	0.0479402		2.54706
Akimov JURKAT_AP15vsCTR	O43303	0.0479402		9.60887
Akimov JURKAT_AP15vsCTR	O43303	0.0479402		0.0442809
Akimov JURKAT_AP15vsCTR	O43303	0.0479402		0.509603
Akimov JURKAT_AP15vsCTR	O43303	0.0479402		8.71035
Akimov JURKAT_AP15vsCTR	O43303	0.0479402		7.52298
Akimov JURKAT_AP15vsCTR	O43303	0.0479402		1.63229
Akimov JURKAT_AP15vsCTR	O43303	0.0479402		-1.99371
Akimov JURKAT_AP15vsCTR	O43303	0.0479402		1.79083
Akimov JURKAT_AP15vsCTR	O43303	0.0479402		0.941223
Akimov JURKAT_AP15vsCTR	O43303	0.0479402		2.31478
Akimov JURKAT_AP15vsCTR	O43303	0.0479402		1.67
Akimov JURKAT_AP15vsCTR	O43303	0.0479402		-0.320388
Akimov JURKAT_AP15vsCTR	O43303	0.0479402		0.724623
Akimov JURKAT_AP15vsCTR	O43303	0.0479402		5.49051
Akimov JURKAT_AP15vsCTR	O43303	0.0479402		2.58595
Akimov JURKAT_AP15vsCTR	O43314	-0.0379663		1.46321
Akimov JURKAT_AP15vsCTR	O43314	-0.0379663		-7.40244
Akimov JURKAT_AP15vsCTR	O43314	-0.0379663		-0.990011
Akimov JURKAT_AP15vsCTR	O43318	0.273368		0.287642
Akimov JURKAT_AP15vsCTR	O43318	0.273368		0.469338
Akimov JURKAT_AP15vsCTR	O43318	0.273368		6.4904
Akimov JURKAT_AP15vsCTR	O43318	0.273368		0.478981
Akimov JURKAT_AP15vsCTR	O43324	0.169612		-2.2688
Akimov JURKAT_AP15vsCTR	O43379	0.289533		2.95005
Akimov JURKAT_AP15vsCTR	O43379	0.289533		1.68123
Akimov JURKAT_AP15vsCTR	O43379	0.289533		-0.204358
Akimov JURKAT_AP15vsCTR	O43379	0.289533		-0.495482
Akimov JURKAT_AP15vsCTR	O43379	0.289533		0.0732606
Akimov JURKAT_AP15vsCTR	O43379	0.289533		1.72368
Akimov JURKAT_AP15vsCTR	O43379	0.289533		-0.749835
Akimov JURKAT_AP15vsCTR	O43379	0.289533		1.63079
Akimov JURKAT_AP15vsCTR	O43379	0.289533		2.68893
Akimov JURKAT_AP15vsCTR	O43379	0.289533		1.12943
Akimov JURKAT_AP15vsCTR	O43379	0.289533		0.674243
Akimov JURKAT_AP15vsCTR	O43390	0.125723		-1.5288
Akimov JURKAT_AP15vsCTR	O43390	0.125723		-2.83092
Akimov JURKAT_AP15vsCTR	O43390	0.125723		-0.669303
Akimov JURKAT_AP15vsCTR	O43390	0.125723		-0.694471
Akimov JURKAT_AP15vsCTR	O43390	0.125723		-0.588288
Akimov JURKAT_AP15vsCTR	O43395	0.094031		-6.05167
Akimov JURKAT_AP15vsCTR	O43396	-0.927735		9.3058
Akimov JURKAT_AP15vsCTR	O43396	-0.927735		0.237079
Akimov JURKAT_AP15vsCTR	O43396	-0.927735		9.53525
Akimov JURKAT_AP15vsCTR	O43396	-0.927735		0.463901
Akimov JURKAT_AP15vsCTR	O43396	-0.927735		2.0445
Akimov JURKAT_AP15vsCTR	O43396	-0.927735		-1.53936
Akimov JURKAT_AP15vsCTR	O43396	-0.927735		1.50032
Akimov JURKAT_AP15vsCTR	O43396	-0.927735		2.99315
Akimov JURKAT_AP15vsCTR	O43399	-0.176336		-3.10838
Akimov JURKAT_AP15vsCTR	O43399	-0.176336		-4.54609
Akimov JURKAT_AP15vsCTR	O43399	-0.176336		-6.27081
Akimov JURKAT_AP15vsCTR	O43399	-0.176336		-2.35403
Akimov JURKAT_AP15vsCTR	O43402	0.501389		2.25865
Akimov JURKAT_AP15vsCTR	O43402	0.501389		1.76907
Akimov JURKAT_AP15vsCTR	O43414	-0.0609068		8.49508
Akimov JURKAT_AP15vsCTR	O43422	-0.521673		4.60849
Akimov JURKAT_AP15vsCTR	O43422	-0.521673		1.69105
Akimov JURKAT_AP15vsCTR	O43426	-1.29992		-2.51122
Akimov JURKAT_AP15vsCTR	O43427	0.86591		1.66931
Akimov JURKAT_AP15vsCTR	O43427	0.86591		2.02439
Akimov JURKAT_AP15vsCTR	O43427	0.86591		8.74238
Akimov JURKAT_AP15vsCTR	O43427	0.86591		1.32873
Akimov JURKAT_AP15vsCTR	O43427	0.86591		1.42187
Akimov JURKAT_AP15vsCTR	O43427	0.86591		6.15214
Akimov JURKAT_AP15vsCTR	O43432	0.0526771		0.599524
Akimov JURKAT_AP15vsCTR	O43432	0.0526771		-1.28523
Akimov JURKAT_AP15vsCTR	O43432	0.0526771		7.43228
Akimov JURKAT_AP15vsCTR	O43432	0.0526771		8.37587
Akimov JURKAT_AP15vsCTR	O43432	0.0526771		0.0923327
Akimov JURKAT_AP15vsCTR	O43432	0.0526771		4.11288
Akimov JURKAT_AP15vsCTR	O43439	-0.292505		-0.493314
Akimov JURKAT_AP15vsCTR	O43439	-0.292505		1.28572
Akimov JURKAT_AP15vsCTR	O43439	-0.292505		-0.328047
Akimov JURKAT_AP15vsCTR	O43447	-0.0522312		3.08535
Akimov JURKAT_AP15vsCTR	O43447	-0.0522312		0.052071
Akimov JURKAT_AP15vsCTR	O43447	-0.0522312		3.43312
Akimov JURKAT_AP15vsCTR	O43447	-0.0522312		-1.76569
Akimov JURKAT_AP15vsCTR	O43447	-0.0522312		1.90975
Akimov JURKAT_AP15vsCTR	O43447	-0.0522312		-0.211762
Akimov JURKAT_AP15vsCTR	O43447	-0.0522312		0.641498
Akimov JURKAT_AP15vsCTR	O43447	-0.0522312		0.254086
Akimov JURKAT_AP15vsCTR	O43463	0.0571695		-0.576005
Akimov JURKAT_AP15vsCTR	O43463	0.0571695		8.69578
Akimov JURKAT_AP15vsCTR	O43463	0.0571695		1.80404
Akimov JURKAT_AP15vsCTR	O43482	0.190383		0.319145
Akimov JURKAT_AP15vsCTR	O43482	0.190383		-0.179328
Akimov JURKAT_AP15vsCTR	O43482	0.190383		1.21247
Akimov JURKAT_AP15vsCTR	O43488	0.0176318		-0.808937
Akimov JURKAT_AP15vsCTR	O43488	0.0176318		0.869878
Akimov JURKAT_AP15vsCTR	O43491	0.208961		-5.26613
Akimov JURKAT_AP15vsCTR	O43491	0.208961		-2.61821
Akimov JURKAT_AP15vsCTR	O43491	0.208961		4.70245
Akimov JURKAT_AP15vsCTR	O43491	0.208961		-0.808169
Akimov JURKAT_AP15vsCTR	O43491	0.208961		-7.29361
Akimov JURKAT_AP15vsCTR	O43502	1.82264		1.36318
Akimov JURKAT_AP15vsCTR	O43502	1.82264		1.63151
Akimov JURKAT_AP15vsCTR	O43505	1.22158		5.45127
Akimov JURKAT_AP15vsCTR	O43542	0.170617		0.364095
Akimov JURKAT_AP15vsCTR	O43566	0.0769665		8.07905
Akimov JURKAT_AP15vsCTR	O43566	0.0769665		7.52727
Akimov JURKAT_AP15vsCTR	O43566	0.0769665		9.90768
Akimov JURKAT_AP15vsCTR	O43566	0.0769665		9.49066
Akimov JURKAT_AP15vsCTR	O43566	0.0769665		-0.296289
Akimov JURKAT_AP15vsCTR	O43572	-0.127686		8.35363
Akimov JURKAT_AP15vsCTR	O43572	-0.127686		0.140735
Akimov JURKAT_AP15vsCTR	O43572	-0.127686		-0.780515
Akimov JURKAT_AP15vsCTR	O43572	-0.127686		-0.390125
Akimov JURKAT_AP15vsCTR	O43572	-0.127686		1.60321
Akimov JURKAT_AP15vsCTR	O43592	-0.00768438		-0.48551
Akimov JURKAT_AP15vsCTR	O43617	0.151158		-1.61951
Akimov JURKAT_AP15vsCTR	O43617	0.151158		0.0368358
Akimov JURKAT_AP15vsCTR	O43633	0.165313		-7.44467
Akimov JURKAT_AP15vsCTR	O43633	0.165313		-3.16007
Akimov JURKAT_AP15vsCTR	O43660	0.107199		0.362396
Akimov JURKAT_AP15vsCTR	O43660	0.107199		2.53757
Akimov JURKAT_AP15vsCTR	O43660	0.107199		1.17446
Akimov JURKAT_AP15vsCTR	O43660	0.107199		1.65893
Akimov JURKAT_AP15vsCTR	O43663	0.0103507		0.450717
Akimov JURKAT_AP15vsCTR	O43663	0.0103507		2.88963
Akimov JURKAT_AP15vsCTR	O43663	0.0103507		0.866671
Akimov JURKAT_AP15vsCTR	O43663	0.0103507		1.45381
Akimov JURKAT_AP15vsCTR	O43663	0.0103507		1.33266
Akimov JURKAT_AP15vsCTR	O43663	0.0103507		2.46274
Akimov JURKAT_AP15vsCTR	O43663	0.0103507		5.19591
Akimov JURKAT_AP15vsCTR	O43663	0.0103507		1.39288
Akimov JURKAT_AP15vsCTR	O43670	0.0513869		-6.43659
Akimov JURKAT_AP15vsCTR	O43670	0.0513869		-3.24207
Akimov JURKAT_AP15vsCTR	O43670	0.0513869		-8.269
Akimov JURKAT_AP15vsCTR	O43681	-0.00450275		-0.944076
Akimov JURKAT_AP15vsCTR	O43681	-0.00450275		-9.08098
Akimov JURKAT_AP15vsCTR	O43681	-0.00450275		1.45354
Akimov JURKAT_AP15vsCTR	O43681	-0.00450275		-1.1849
Akimov JURKAT_AP15vsCTR	O43681	-0.00450275		-1.45454
Akimov JURKAT_AP15vsCTR	O43683	-0.184883		1.77727
Akimov JURKAT_AP15vsCTR	O43683	-0.184883		0.261286
Akimov JURKAT_AP15vsCTR	O43683	-0.184883		2.41641
Akimov JURKAT_AP15vsCTR	O43683	-0.184883		4.28608
Akimov JURKAT_AP15vsCTR	O43683	-0.184883		0.713102
Akimov JURKAT_AP15vsCTR	O43683	-0.184883		1.13882
Akimov JURKAT_AP15vsCTR	O43683	-0.184883		9.87924
Akimov JURKAT_AP15vsCTR	O43683	-0.184883		1.07025
Akimov JURKAT_AP15vsCTR	O43683	-0.184883		0.832493
Akimov JURKAT_AP15vsCTR	O43683	-0.184883		4.98154
Akimov JURKAT_AP15vsCTR	O43683	-0.184883		1.06503
Akimov JURKAT_AP15vsCTR	O43683	-0.184883		2.34349
Akimov JURKAT_AP15vsCTR	O43683	-0.184883		9.33462
Akimov JURKAT_AP15vsCTR	O43683	-0.184883		0.399509
Akimov JURKAT_AP15vsCTR	O43683	-0.184883		3.18757
Akimov JURKAT_AP15vsCTR	O43683	-0.184883		-0.980872
Akimov JURKAT_AP15vsCTR	O43683	-0.184883		9.16347
Akimov JURKAT_AP15vsCTR	O43683	-0.184883		8.91629
Akimov JURKAT_AP15vsCTR	O43683	-0.184883		6.97895
Akimov JURKAT_AP15vsCTR	O43684	0.127052		1.93176
Akimov JURKAT_AP15vsCTR	O43684	0.127052		-0.587459
Akimov JURKAT_AP15vsCTR	O43684	0.127052		-2.0654
Akimov JURKAT_AP15vsCTR	O43707	-0.211481		-2.62416
Akimov JURKAT_AP15vsCTR	O43707	-0.211481		-0.326029
Akimov JURKAT_AP15vsCTR	O43707	-0.211481		-2.10975
Akimov JURKAT_AP15vsCTR	O43707	-0.211481		-4.06758
Akimov JURKAT_AP15vsCTR	O43707	-0.211481		-3.46095
Akimov JURKAT_AP15vsCTR	O43707	-0.211481		-1.97456
Akimov JURKAT_AP15vsCTR	O43707	-0.211481		-1.66298
Akimov JURKAT_AP15vsCTR	O43707	-0.211481		0.499876
Akimov JURKAT_AP15vsCTR	O43709	0.252327		-1.36458
Akimov JURKAT_AP15vsCTR	O43709	0.252327		-10.0713
Akimov JURKAT_AP15vsCTR	O43719	0.138281		0.119087
Akimov JURKAT_AP15vsCTR	O43719	0.138281		0.241738
Akimov JURKAT_AP15vsCTR	O43719	0.138281		-1.56331
Akimov JURKAT_AP15vsCTR	O43719	0.138281		-1.68296
Akimov JURKAT_AP15vsCTR	O43719	0.138281		-1.76204
Akimov JURKAT_AP15vsCTR	O43719	0.138281		-0.995346
Akimov JURKAT_AP15vsCTR	O43719	0.138281		1.03182
Akimov JURKAT_AP15vsCTR	O43719	0.138281		-1.21168
Akimov JURKAT_AP15vsCTR	O43736	0.590285		2.23215
Akimov JURKAT_AP15vsCTR	O43736	0.590285		1.55549
Akimov JURKAT_AP15vsCTR	O43736	0.590285		-0.0101266
Akimov JURKAT_AP15vsCTR	O43736	0.590285		0.794155
Akimov JURKAT_AP15vsCTR	O43739	0.329227		0.746709
Akimov JURKAT_AP15vsCTR	O43739	0.329227		0.175147
Akimov JURKAT_AP15vsCTR	O43747	0.019037		2.30356
Akimov JURKAT_AP15vsCTR	O43747	0.019037		2.13922
Akimov JURKAT_AP15vsCTR	O43747	0.019037		0.181324
Akimov JURKAT_AP15vsCTR	O43747	0.019037		-6.23242
Akimov JURKAT_AP15vsCTR	O43747	0.019037		7.83062
Akimov JURKAT_AP15vsCTR	O43752	0.74746		0.600441
Akimov JURKAT_AP15vsCTR	O43765	0.337069		-0.172455
Akimov JURKAT_AP15vsCTR	O43765	0.337069		0.431899
Akimov JURKAT_AP15vsCTR	O43765	0.337069		0.126825
Akimov JURKAT_AP15vsCTR	O43765	0.337069		-2.6622
Akimov JURKAT_AP15vsCTR	O43765	0.337069		-0.612164
Akimov JURKAT_AP15vsCTR	O43765	0.337069		-0.520271
Akimov JURKAT_AP15vsCTR	O43765	0.337069		1.97637
Akimov JURKAT_AP15vsCTR	O43765	0.337069		8.83977
Akimov JURKAT_AP15vsCTR	O43768	-0.420718		-1.71583
Akimov JURKAT_AP15vsCTR	O43768	-0.420718		-2.33689
Akimov JURKAT_AP15vsCTR	O43776	-0.311591		7.43867
Akimov JURKAT_AP15vsCTR	O43776	-0.311591		0.913606
Akimov JURKAT_AP15vsCTR	O43776	-0.311591		1.1721
Akimov JURKAT_AP15vsCTR	O43776	-0.311591		6.41489
Akimov JURKAT_AP15vsCTR	O43776	-0.311591		-1.93854
Akimov JURKAT_AP15vsCTR	O43795	0.115472		-2.40757
Akimov JURKAT_AP15vsCTR	O43795	0.115472		-8.03865
Akimov JURKAT_AP15vsCTR	O43795	0.115472		-1.36465
Akimov JURKAT_AP15vsCTR	O43795	0.115472		-0.411169
Akimov JURKAT_AP15vsCTR	O43795	0.115472		6.96505
Akimov JURKAT_AP15vsCTR	O43795	0.115472		2.03996
Akimov JURKAT_AP15vsCTR	O43805	0.675266		0.959943
Akimov JURKAT_AP15vsCTR	O43805	0.675266		8.87974
Akimov JURKAT_AP15vsCTR	O43805	0.675266		-2.67667
Akimov JURKAT_AP15vsCTR	O43805	0.675266		-1.59857
Akimov JURKAT_AP15vsCTR	O43809	-0.0099321		-1.82119
Akimov JURKAT_AP15vsCTR	O43809	-0.0099321		-0.691957
Akimov JURKAT_AP15vsCTR	O43809	-0.0099321		-1.97249
Akimov JURKAT_AP15vsCTR	O43813	-0.166458		2.05392
Akimov JURKAT_AP15vsCTR	O43813	-0.166458		0.733192
Akimov JURKAT_AP15vsCTR	O43818	0.113296		0.596823
Akimov JURKAT_AP15vsCTR	O43818	0.113296		-1.16158
Akimov JURKAT_AP15vsCTR	O43822	-0.0608145		-0.842165
Akimov JURKAT_AP15vsCTR	O43823	0.0963971		-0.873932
Akimov JURKAT_AP15vsCTR	O43823	0.0963971		2.5357
Akimov JURKAT_AP15vsCTR	O43823	0.0963971		-0.307597
Akimov JURKAT_AP15vsCTR	O43823	0.0963971		7.60385
Akimov JURKAT_AP15vsCTR	O43823	0.0963971		0.53946
Akimov JURKAT_AP15vsCTR	O43824	0.118768		3.0917
Akimov JURKAT_AP15vsCTR	O43837	0.189833		0.877653
Akimov JURKAT_AP15vsCTR	O43837	0.189833		-0.939005
Akimov JURKAT_AP15vsCTR	O43837	0.189833		-0.0282796
Akimov JURKAT_AP15vsCTR	O43847	-0.156123		-5.27227
Akimov JURKAT_AP15vsCTR	O43847	-0.156123		-0.566974
Akimov JURKAT_AP15vsCTR	O43847	-0.156123		8.53662
Akimov JURKAT_AP15vsCTR	O43847	-0.156123		-7.32493
Akimov JURKAT_AP15vsCTR	O43852	-0.168155		-3.61681
Akimov JURKAT_AP15vsCTR	O43865	0.138635		0.883012
Akimov JURKAT_AP15vsCTR	O43865	0.138635		-0.167988
Akimov JURKAT_AP15vsCTR	O43865	0.138635		0.539566
Akimov JURKAT_AP15vsCTR	O43865	0.138635		-0.475585
Akimov JURKAT_AP15vsCTR	O43865	0.138635		-0.176356
Akimov JURKAT_AP15vsCTR	O43865	0.138635		1.22422
Akimov JURKAT_AP15vsCTR	O43865	0.138635		1.29476
Akimov JURKAT_AP15vsCTR	O43865	0.138635		-0.177213
Akimov JURKAT_AP15vsCTR	O43865	0.138635		-7.02218
Akimov JURKAT_AP15vsCTR	O43896	0.433544		2.41361
Akimov JURKAT_AP15vsCTR	O43913	0.192643		0.292912
Akimov JURKAT_AP15vsCTR	O43913	0.192643		-1.24357
Akimov JURKAT_AP15vsCTR	O43913	0.192643		-0.644664
Akimov JURKAT_AP15vsCTR	O43920	0.115288		-0.293582
Akimov JURKAT_AP15vsCTR	O43924	0.00709126		-1.95459
Akimov JURKAT_AP15vsCTR	O43929	-0.246722		-1.17445
Akimov JURKAT_AP15vsCTR	O43929	-0.246722		0.47342
Akimov JURKAT_AP15vsCTR	O43929	-0.246722		0.397557
Akimov JURKAT_AP15vsCTR	O43929	-0.246722		1.46686
Akimov JURKAT_AP15vsCTR	O43933	-1.26872		-0.967465
Akimov JURKAT_AP15vsCTR	O43933	-1.26872		2.29458
Akimov JURKAT_AP15vsCTR	O43933	-1.26872		1.22534
Akimov JURKAT_AP15vsCTR	O43933	-1.26872		2.88175
Akimov JURKAT_AP15vsCTR	O43933	-1.26872		-0.162041
Akimov JURKAT_AP15vsCTR	O43933	-1.26872		1.80375
Akimov JURKAT_AP15vsCTR	O43933	-1.26872		0.75176
Akimov JURKAT_AP15vsCTR	O43933	-1.26872		5.32851
Akimov JURKAT_AP15vsCTR	O43933	-1.26872		0.308082
Akimov JURKAT_AP15vsCTR	O43933	-1.26872		0.868567
Akimov JURKAT_AP15vsCTR	O43933	-1.26872		-6.99573
Akimov JURKAT_AP15vsCTR	O43933	-1.26872		0.856397
Akimov JURKAT_AP15vsCTR	O43933	-1.26872		-0.265781
Akimov JURKAT_AP15vsCTR	O60216	0.0341932		-1.65952
Akimov JURKAT_AP15vsCTR	O60216	0.0341932		0.599519
Akimov JURKAT_AP15vsCTR	O60216	0.0341932		-0.889424
Akimov JURKAT_AP15vsCTR	O60216	0.0341932		-0.115007
Akimov JURKAT_AP15vsCTR	O60216	0.0341932		-1.53409
Akimov JURKAT_AP15vsCTR	O60216	0.0341932		1.90827
Akimov JURKAT_AP15vsCTR	O60216	0.0341932		-0.0785489
Akimov JURKAT_AP15vsCTR	O60216	0.0341932		0.723616
Akimov JURKAT_AP15vsCTR	O60216	0.0341932		-0.723909
Akimov JURKAT_AP15vsCTR	O60216	0.0341932		-0.984833
Akimov JURKAT_AP15vsCTR	O60216	0.0341932		-0.539218
Akimov JURKAT_AP15vsCTR	O60216	0.0341932		1.60121
Akimov JURKAT_AP15vsCTR	O60220	0.174008		-3.3412
Akimov JURKAT_AP15vsCTR	O60231	0.1049		-0.496274
Akimov JURKAT_AP15vsCTR	O60231	0.1049		1.21518
Akimov JURKAT_AP15vsCTR	O60232	0.554684		-0.718789
Akimov JURKAT_AP15vsCTR	O60234	-0.130156		-0.724228
Akimov JURKAT_AP15vsCTR	O60234	-0.130156		-1.10025
Akimov JURKAT_AP15vsCTR	O60234	-0.130156		-0.937061
Akimov JURKAT_AP15vsCTR	O60234	-0.130156		-2.1857
Akimov JURKAT_AP15vsCTR	O60234	-0.130156		1.20989
Akimov JURKAT_AP15vsCTR	O60238	0.76383		-0.22231
Akimov JURKAT_AP15vsCTR	O60238	0.76383		1.56695
Akimov JURKAT_AP15vsCTR	O60244	0.426594		0.407205
Akimov JURKAT_AP15vsCTR	O60244	0.426594		-0.183449
Akimov JURKAT_AP15vsCTR	O60244	0.426594		1.3034
Akimov JURKAT_AP15vsCTR	O60244	0.426594		-1.50037
Akimov JURKAT_AP15vsCTR	O60244	0.426594		-1.78755
Akimov JURKAT_AP15vsCTR	O60244	0.426594		0.733385
Akimov JURKAT_AP15vsCTR	O60244	0.426594		1.04164
Akimov JURKAT_AP15vsCTR	O60244	0.426594		-1.22448
Akimov JURKAT_AP15vsCTR	O60244	0.426594		1.45424
Akimov JURKAT_AP15vsCTR	O60244	0.426594		2.6706
Akimov JURKAT_AP15vsCTR	O60264	0.24084		-0.601518
Akimov JURKAT_AP15vsCTR	O60264	0.24084		-1.29732
Akimov JURKAT_AP15vsCTR	O60264	0.24084		-0.551716
Akimov JURKAT_AP15vsCTR	O60264	0.24084		-0.944424
Akimov JURKAT_AP15vsCTR	O60264	0.24084		-0.831531
Akimov JURKAT_AP15vsCTR	O60264	0.24084		-0.750628
Akimov JURKAT_AP15vsCTR	O60264	0.24084		-0.758362
Akimov JURKAT_AP15vsCTR	O60264	0.24084		-3.01572
Akimov JURKAT_AP15vsCTR	O60264	0.24084		-9.32567
Akimov JURKAT_AP15vsCTR	O60264	0.24084		-1.418
Akimov JURKAT_AP15vsCTR	O60264	0.24084		-1.62691
Akimov JURKAT_AP15vsCTR	O60264	0.24084		-0.671718
Akimov JURKAT_AP15vsCTR	O60264	0.24084		-1.8423
Akimov JURKAT_AP15vsCTR	O60264	0.24084		-0.340597
Akimov JURKAT_AP15vsCTR	O60281	-2.13293		2.85404
Akimov JURKAT_AP15vsCTR	O60281	-2.13293		0.342403
Akimov JURKAT_AP15vsCTR	O60281	-2.13293		1.90499
Akimov JURKAT_AP15vsCTR	O60281	-2.13293		0.402486
Akimov JURKAT_AP15vsCTR	O60281	-2.13293		0.590991
Akimov JURKAT_AP15vsCTR	O60281	-2.13293		8.94117
Akimov JURKAT_AP15vsCTR	O60281	-2.13293		2.67982
Akimov JURKAT_AP15vsCTR	O60281	-2.13293		2.87302
Akimov JURKAT_AP15vsCTR	O60281	-2.13293		2.16653
Akimov JURKAT_AP15vsCTR	O60281	-2.13293		1.99914
Akimov JURKAT_AP15vsCTR	O60281	-2.13293		1.03532
Akimov JURKAT_AP15vsCTR	O60281	-2.13293		7.54655
Akimov JURKAT_AP15vsCTR	O60281	-2.13293		1.98597
Akimov JURKAT_AP15vsCTR	O60281	-2.13293		0.0645719
Akimov JURKAT_AP15vsCTR	O60281	-2.13293		2.20895
Akimov JURKAT_AP15vsCTR	O60281	-2.13293		0.323041
Akimov JURKAT_AP15vsCTR	O60281	-2.13293		-0.104248
Akimov JURKAT_AP15vsCTR	O60281	-2.13293		0.758237
Akimov JURKAT_AP15vsCTR	O60281	-2.13293		0.84081
Akimov JURKAT_AP15vsCTR	O60281	-2.13293		0.322305
Akimov JURKAT_AP15vsCTR	O60281	-2.13293		0.250127
Akimov JURKAT_AP15vsCTR	O60281	-2.13293		0.1544
Akimov JURKAT_AP15vsCTR	O60281	-2.13293		5.50866
Akimov JURKAT_AP15vsCTR	O60281	-2.13293		2.61254
Akimov JURKAT_AP15vsCTR	O60281	-2.13293		-0.256152
Akimov JURKAT_AP15vsCTR	O60287	0.092484		-1.99416
Akimov JURKAT_AP15vsCTR	O60287	0.092484		-1.23462
Akimov JURKAT_AP15vsCTR	O60287	0.092484		-0.000368564
Akimov JURKAT_AP15vsCTR	O60293	0.0128108		-0.091292
Akimov JURKAT_AP15vsCTR	O60293	0.0128108		-0.974259
Akimov JURKAT_AP15vsCTR	O60293	0.0128108		-1.74861
Akimov JURKAT_AP15vsCTR	O60293	0.0128108		-0.703857
Akimov JURKAT_AP15vsCTR	O60293	0.0128108		-1.65401
Akimov JURKAT_AP15vsCTR	O60294	0.121134		-0.612226
Akimov JURKAT_AP15vsCTR	O60294	0.121134		-0.426581
Akimov JURKAT_AP15vsCTR	O60306	-0.100068		0.0310092
Akimov JURKAT_AP15vsCTR	O60306	-0.100068		0.293792
Akimov JURKAT_AP15vsCTR	O60307	1.52019		0.0488289
Akimov JURKAT_AP15vsCTR	O60308	0.450449		-5.2841
Akimov JURKAT_AP15vsCTR	O60308	0.450449		0.221761
Akimov JURKAT_AP15vsCTR	O60318	0.173765		1.71079
Akimov JURKAT_AP15vsCTR	O60318	0.173765		0.657923
Akimov JURKAT_AP15vsCTR	O60318	0.173765		7.63141
Akimov JURKAT_AP15vsCTR	O60318	0.173765		0.997824
Akimov JURKAT_AP15vsCTR	O60318	0.173765		6.67651
Akimov JURKAT_AP15vsCTR	O60318	0.173765		0.777457
Akimov JURKAT_AP15vsCTR	O60318	0.173765		-1.05454
Akimov JURKAT_AP15vsCTR	O60333	-0.797367		2.12724
Akimov JURKAT_AP15vsCTR	O60341	0.333681		-3.0282
Akimov JURKAT_AP15vsCTR	O60341	0.333681		-2.41312
Akimov JURKAT_AP15vsCTR	O60341	0.333681		-0.855296
Akimov JURKAT_AP15vsCTR	O60341	0.333681		-1.25255
Akimov JURKAT_AP15vsCTR	O60341	0.333681		-1.20448
Akimov JURKAT_AP15vsCTR	O60341	0.333681		0.474544
Akimov JURKAT_AP15vsCTR	O60341	0.333681		-2.39826
Akimov JURKAT_AP15vsCTR	O60341	0.333681		0.297099
Akimov JURKAT_AP15vsCTR	O60341	0.333681		-3.92085
Akimov JURKAT_AP15vsCTR	O60341	0.333681		0.742331
Akimov JURKAT_AP15vsCTR	O60341	0.333681		-0.453508
Akimov JURKAT_AP15vsCTR	O60341	0.333681		-0.304943
Akimov JURKAT_AP15vsCTR	O60343	-0.0984287		0.255692
Akimov JURKAT_AP15vsCTR	O60343	-0.0984287		6.77118
Akimov JURKAT_AP15vsCTR	O60343	-0.0984287		-0.677491
Akimov JURKAT_AP15vsCTR	O60427	1.10141		-1.18948
Akimov JURKAT_AP15vsCTR	O60427	1.10141		-2.32228
Akimov JURKAT_AP15vsCTR	O60427	1.10141		0.444851
Akimov JURKAT_AP15vsCTR	O60427	1.10141		-4.39215
Akimov JURKAT_AP15vsCTR	O60427	1.10141		-0.547491
Akimov JURKAT_AP15vsCTR	O60427	1.10141		-1.10164
Akimov JURKAT_AP15vsCTR	O60488	-0.053292		0.123764
Akimov JURKAT_AP15vsCTR	O60488	-0.053292		-0.06889
Akimov JURKAT_AP15vsCTR	O60488	-0.053292		-0.942672
Akimov JURKAT_AP15vsCTR	O60488	-0.053292		1.10974
Akimov JURKAT_AP15vsCTR	O60488	-0.053292		0.285619
Akimov JURKAT_AP15vsCTR	O60488	-0.053292		0.00581232
Akimov JURKAT_AP15vsCTR	O60488	-0.053292		-0.380388
Akimov JURKAT_AP15vsCTR	O60488	-0.053292		-1.1407
Akimov JURKAT_AP15vsCTR	O60488	-0.053292		-2.10481
Akimov JURKAT_AP15vsCTR	O60488	-0.053292		0.0630225
Akimov JURKAT_AP15vsCTR	O60488	-0.053292		0.374647
Akimov JURKAT_AP15vsCTR	O60488	-0.053292		-1.35512
Akimov JURKAT_AP15vsCTR	O60488	-0.053292		-0.660867
Akimov JURKAT_AP15vsCTR	O60488	-0.053292		-0.231946
Akimov JURKAT_AP15vsCTR	O60488	-0.053292		0.430743
Akimov JURKAT_AP15vsCTR	O60488	-0.053292		-2.25816
Akimov JURKAT_AP15vsCTR	O60488	-0.053292		-0.275785
Akimov JURKAT_AP15vsCTR	O60488	-0.053292		-1.25734
Akimov JURKAT_AP15vsCTR	O60488	-0.053292		-2.2354
Akimov JURKAT_AP15vsCTR	O60488	-0.053292		2.69466
Akimov JURKAT_AP15vsCTR	O60488	-0.053292		0.716436
Akimov JURKAT_AP15vsCTR	O60493	0.0928241		0.970499
Akimov JURKAT_AP15vsCTR	O60493	0.0928241		1.79671
Akimov JURKAT_AP15vsCTR	O60493	0.0928241		1.95209
Akimov JURKAT_AP15vsCTR	O60493	0.0928241		-0.036024
Akimov JURKAT_AP15vsCTR	O60493	0.0928241		-1.74044
Akimov JURKAT_AP15vsCTR	O60493	0.0928241		0.868588
Akimov JURKAT_AP15vsCTR	O60496	-0.634565		1.09168
Akimov JURKAT_AP15vsCTR	O60499	-0.178369		0.157681
Akimov JURKAT_AP15vsCTR	O60499	-0.178369		0.376417
Akimov JURKAT_AP15vsCTR	O60499	-0.178369		0.966199
Akimov JURKAT_AP15vsCTR	O60502	0.683619		0.779265
Akimov JURKAT_AP15vsCTR	O60502	0.683619		3.5513
Akimov JURKAT_AP15vsCTR	O60502	0.683619		1.8611
Akimov JURKAT_AP15vsCTR	O60502	0.683619		7.6429
Akimov JURKAT_AP15vsCTR	O60502	0.683619		7.60388
Akimov JURKAT_AP15vsCTR	O60502	0.683619		8.75223
Akimov JURKAT_AP15vsCTR	O60502	0.683619		0.0579655
Akimov JURKAT_AP15vsCTR	O60504	-0.0552043		-0.671062
Akimov JURKAT_AP15vsCTR	O60504	-0.0552043		-0.0197048
Akimov JURKAT_AP15vsCTR	O60506	0.0955646		-2.01439
Akimov JURKAT_AP15vsCTR	O60506	0.0955646		-2.04397
Akimov JURKAT_AP15vsCTR	O60506	0.0955646		-2.12663
Akimov JURKAT_AP15vsCTR	O60506	0.0955646		0.553165
Akimov JURKAT_AP15vsCTR	O60508	0.157105		1.58898
Akimov JURKAT_AP15vsCTR	O60508	0.157105		1.86815
Akimov JURKAT_AP15vsCTR	O60508	0.157105		-0.256844
Akimov JURKAT_AP15vsCTR	O60518	-0.388677		7.0882
Akimov JURKAT_AP15vsCTR	O60524	0.0724682		1.38828
Akimov JURKAT_AP15vsCTR	O60524	0.0724682		1.30876
Akimov JURKAT_AP15vsCTR	O60524	0.0724682		1.52718
Akimov JURKAT_AP15vsCTR	O60524	0.0724682		1.4081
Akimov JURKAT_AP15vsCTR	O60547	-0.155282		-1.90356
Akimov JURKAT_AP15vsCTR	O60547	-0.155282		0.768769
Akimov JURKAT_AP15vsCTR	O60547	-0.155282		-0.747905
Akimov JURKAT_AP15vsCTR	O60551	-0.480696		-0.482722
Akimov JURKAT_AP15vsCTR	O60551	-0.480696		7.40185
Akimov JURKAT_AP15vsCTR	O60563	-0.14157		0.451924
Akimov JURKAT_AP15vsCTR	O60563	-0.14157		6.25868
Akimov JURKAT_AP15vsCTR	O60563	-0.14157		-0.315925
Akimov JURKAT_AP15vsCTR	O60563	-0.14157		1.48068
Akimov JURKAT_AP15vsCTR	O60566	-0.211912		9.01514
Akimov JURKAT_AP15vsCTR	O60566	-0.211912		2.77739
Akimov JURKAT_AP15vsCTR	O60566	-0.211912		1.44317
Akimov JURKAT_AP15vsCTR	O60566	-0.211912		0.659719
Akimov JURKAT_AP15vsCTR	O60566	-0.211912		1.81146
Akimov JURKAT_AP15vsCTR	O60566	-0.211912		3.23474
Akimov JURKAT_AP15vsCTR	O60566	-0.211912		9.63605
Akimov JURKAT_AP15vsCTR	O60566	-0.211912		2.64129
Akimov JURKAT_AP15vsCTR	O60566	-0.211912		11.9033
Akimov JURKAT_AP15vsCTR	O60566	-0.211912		2.7887
Akimov JURKAT_AP15vsCTR	O60566	-0.211912		1.67262
Akimov JURKAT_AP15vsCTR	O60566	-0.211912		8.4054
Akimov JURKAT_AP15vsCTR	O60566	-0.211912		9.73737
Akimov JURKAT_AP15vsCTR	O60566	-0.211912		7.77578
Akimov JURKAT_AP15vsCTR	O60610	-0.221729		-0.8708
Akimov JURKAT_AP15vsCTR	O60610	-0.221729		-3.67948
Akimov JURKAT_AP15vsCTR	O60610	-0.221729		-2.15023
Akimov JURKAT_AP15vsCTR	O60610	-0.221729		-3.52818
Akimov JURKAT_AP15vsCTR	O60610	-0.221729		-2.02035
Akimov JURKAT_AP15vsCTR	O60610	-0.221729		-2.58628
Akimov JURKAT_AP15vsCTR	O60610	-0.221729		-3.38877
Akimov JURKAT_AP15vsCTR	O60610	-0.221729		-0.371728
Akimov JURKAT_AP15vsCTR	O60610	-0.221729		-0.833687
Akimov JURKAT_AP15vsCTR	O60610	-0.221729		-0.679784
Akimov JURKAT_AP15vsCTR	O60610	-0.221729		0.433695
Akimov JURKAT_AP15vsCTR	O60610	-0.221729		0.017873
Akimov JURKAT_AP15vsCTR	O60610	-0.221729		-4.18804
Akimov JURKAT_AP15vsCTR	O60610	-0.221729		-0.508333
Akimov JURKAT_AP15vsCTR	O60610	-0.221729		-2.99071
Akimov JURKAT_AP15vsCTR	O60610	-0.221729		-2.32909
Akimov JURKAT_AP15vsCTR	O60610	-0.221729		-1.09977
Akimov JURKAT_AP15vsCTR	O60610	-0.221729		-4.06116
Akimov JURKAT_AP15vsCTR	O60645	0.190978		0.144861
Akimov JURKAT_AP15vsCTR	O60664	-0.136253		-1.43025
Akimov JURKAT_AP15vsCTR	O60669	-1.94859		-8.98931
Akimov JURKAT_AP15vsCTR	O60671	-0.224373		-2.21173
Akimov JURKAT_AP15vsCTR	O60671	-0.224373		-1.12848
Akimov JURKAT_AP15vsCTR	O60671	-0.224373		1.00329
Akimov JURKAT_AP15vsCTR	O60671	-0.224373		1.28365
Akimov JURKAT_AP15vsCTR	O60673	-0.601042		0.862288
Akimov JURKAT_AP15vsCTR	O60673	-0.601042		9.51051
Akimov JURKAT_AP15vsCTR	O60675	0.0728421		0.0244641
Akimov JURKAT_AP15vsCTR	O60675	0.0728421		0.797667
Akimov JURKAT_AP15vsCTR	O60675	0.0728421		0.817558
Akimov JURKAT_AP15vsCTR	O60678	0.102388		-0.221734
Akimov JURKAT_AP15vsCTR	O60678	0.102388		0.690921
Akimov JURKAT_AP15vsCTR	O60684	0.0916675		1.66916
Akimov JURKAT_AP15vsCTR	O60684	0.0916675		-2.40308
Akimov JURKAT_AP15vsCTR	O60684	0.0916675		3.91428
Akimov JURKAT_AP15vsCTR	O60701	0.170133		0.132847
Akimov JURKAT_AP15vsCTR	O60739	-0.550939		-2.75778
Akimov JURKAT_AP15vsCTR	O60739	-0.550939		2.16884
Akimov JURKAT_AP15vsCTR	O60749	-0.262077		1.12377
Akimov JURKAT_AP15vsCTR	O60749	-0.262077		1.53446
Akimov JURKAT_AP15vsCTR	O60749	-0.262077		7.12423
Akimov JURKAT_AP15vsCTR	O60749	-0.262077		1.56142
Akimov JURKAT_AP15vsCTR	O60749	-0.262077		1.09394
Akimov JURKAT_AP15vsCTR	O60763	-0.0316979		-1.72764
Akimov JURKAT_AP15vsCTR	O60763	-0.0316979		-0.360024
Akimov JURKAT_AP15vsCTR	O60763	-0.0316979		-1.73613
Akimov JURKAT_AP15vsCTR	O60784	-0.281971		-8.28305
Akimov JURKAT_AP15vsCTR	O60784	-0.281971		0.166729
Akimov JURKAT_AP15vsCTR	O60784	-0.281971		0.411577
Akimov JURKAT_AP15vsCTR	O60814	0.195		-2.61006
Akimov JURKAT_AP15vsCTR	O60814	0.195		-5.1794
Akimov JURKAT_AP15vsCTR	O60814	0.195		-3.90086
Akimov JURKAT_AP15vsCTR	O60814	0.195		-3.45943
Akimov JURKAT_AP15vsCTR	O60814	0.195		-2.93806
Akimov JURKAT_AP15vsCTR	O60814	0.195		-2.00796
Akimov JURKAT_AP15vsCTR	O60825	0.382948		-5.96552
Akimov JURKAT_AP15vsCTR	O60825	0.382948		-0.703778
Akimov JURKAT_AP15vsCTR	O60826	0.112944		-0.023767
Akimov JURKAT_AP15vsCTR	O60826	0.112944		3.13908
Akimov JURKAT_AP15vsCTR	O60826	0.112944		8.08296
Akimov JURKAT_AP15vsCTR	O60826	0.112944		5.69011
Akimov JURKAT_AP15vsCTR	O60826	0.112944		5.62995
Akimov JURKAT_AP15vsCTR	O60826	0.112944		1.62065
Akimov JURKAT_AP15vsCTR	O60826	0.112944		0.464673
Akimov JURKAT_AP15vsCTR	O60831	0.130422		0.493282
Akimov JURKAT_AP15vsCTR	O60831	0.130422		0.0655446
Akimov JURKAT_AP15vsCTR	O60832	0.063599		-4.96912
Akimov JURKAT_AP15vsCTR	O60832	0.063599		-0.117973
Akimov JURKAT_AP15vsCTR	O60832	0.063599		4.36977
Akimov JURKAT_AP15vsCTR	O60832	0.063599		0.185779
Akimov JURKAT_AP15vsCTR	O60832	0.063599		-0.784094
Akimov JURKAT_AP15vsCTR	O60841	0.14964		-0.390853
Akimov JURKAT_AP15vsCTR	O60841	0.14964		-2.63668
Akimov JURKAT_AP15vsCTR	O60861	0.117968		7.99544
Akimov JURKAT_AP15vsCTR	O60869	-0.160744		-3.30598
Akimov JURKAT_AP15vsCTR	O60869	-0.160744		-2.12299
Akimov JURKAT_AP15vsCTR	O60870	0.244753		1.03265
Akimov JURKAT_AP15vsCTR	O60880	0.218255		-2.35044
Akimov JURKAT_AP15vsCTR	O60884	-0.0199412		-1.26001
Akimov JURKAT_AP15vsCTR	O60884	-0.0199412		-2.91489
Akimov JURKAT_AP15vsCTR	O60884	-0.0199412		-3.43057
Akimov JURKAT_AP15vsCTR	O60884	-0.0199412		-8.87027
Akimov JURKAT_AP15vsCTR	O60884	-0.0199412		-2.35189
Akimov JURKAT_AP15vsCTR	O60884	-0.0199412		-0.812119
Akimov JURKAT_AP15vsCTR	O60884	-0.0199412		-2.38243
Akimov JURKAT_AP15vsCTR	O60884	-0.0199412		0.342514
Akimov JURKAT_AP15vsCTR	O60884	-0.0199412		-2.37182
Akimov JURKAT_AP15vsCTR	O60884	-0.0199412		-3.23215
Akimov JURKAT_AP15vsCTR	O60885	0.207517		0.0629408
Akimov JURKAT_AP15vsCTR	O60885	0.207517		0.0881688
Akimov JURKAT_AP15vsCTR	O60921	0.0372552		-1.93041
Akimov JURKAT_AP15vsCTR	O60925	-0.0680606		-1.28291
Akimov JURKAT_AP15vsCTR	O60930	-0.0239493		9.60755
Akimov JURKAT_AP15vsCTR	O60930	-0.0239493		0.81381
Akimov JURKAT_AP15vsCTR	O60930	-0.0239493		7.70916
Akimov JURKAT_AP15vsCTR	O60934	-0.390485		-0.140068
Akimov JURKAT_AP15vsCTR	O60934	-0.390485		5.98522
Akimov JURKAT_AP15vsCTR	O60934	-0.390485		0.975028
Akimov JURKAT_AP15vsCTR	O60934	-0.390485		7.88482
Akimov JURKAT_AP15vsCTR	O60934	-0.390485		-0.392541
Akimov JURKAT_AP15vsCTR	O60942	0.365866		9.66877
Akimov JURKAT_AP15vsCTR	O60942	0.365866		9.36083
Akimov JURKAT_AP15vsCTR	O60942	0.365866		0.968271
Akimov JURKAT_AP15vsCTR	O60942	0.365866		2.05788
Akimov JURKAT_AP15vsCTR	O60942	0.365866		1.41829
Akimov JURKAT_AP15vsCTR	O60942	0.365866		1.03698
Akimov JURKAT_AP15vsCTR	O60942	0.365866		1.8694
Akimov JURKAT_AP15vsCTR	O60942	0.365866		2.28316
Akimov JURKAT_AP15vsCTR	O60942	0.365866		0.538965
Akimov JURKAT_AP15vsCTR	O60942	0.365866		1.91014
Akimov JURKAT_AP15vsCTR	O60942	0.365866		0.62369
Akimov JURKAT_AP15vsCTR	O60942	0.365866		7.23046
Akimov JURKAT_AP15vsCTR	O60942	0.365866		-0.161304
Akimov JURKAT_AP15vsCTR	O60942	0.365866		1.43947
Akimov JURKAT_AP15vsCTR	O75044	0.169502		-2.85706
Akimov JURKAT_AP15vsCTR	O75044	0.169502		0.940373
Akimov JURKAT_AP15vsCTR	O75044	0.169502		1.16922
Akimov JURKAT_AP15vsCTR	O75044	0.169502		5.51483
Akimov JURKAT_AP15vsCTR	O75081	0.0105157		0.461042
Akimov JURKAT_AP15vsCTR	O75081	0.0105157		-0.524296
Akimov JURKAT_AP15vsCTR	O75081	0.0105157		-4.23951
Akimov JURKAT_AP15vsCTR	O75083	0.118295		0.29583
Akimov JURKAT_AP15vsCTR	O75083	0.118295		3.06228
Akimov JURKAT_AP15vsCTR	O75083	0.118295		-1.19622
Akimov JURKAT_AP15vsCTR	O75083	0.118295		0.53327
Akimov JURKAT_AP15vsCTR	O75083	0.118295		0.183732
Akimov JURKAT_AP15vsCTR	O75083	0.118295		-0.921706
Akimov JURKAT_AP15vsCTR	O75083	0.118295		0.772244
Akimov JURKAT_AP15vsCTR	O75083	0.118295		-0.188584
Akimov JURKAT_AP15vsCTR	O75083	0.118295		-0.0110423
Akimov JURKAT_AP15vsCTR	O75083	0.118295		-0.911105
Akimov JURKAT_AP15vsCTR	O75083	0.118295		0.614554
Akimov JURKAT_AP15vsCTR	O75083	0.118295		0.857112
Akimov JURKAT_AP15vsCTR	O75083	0.118295		-3.19324
Akimov JURKAT_AP15vsCTR	O75083	0.118295		-0.756735
Akimov JURKAT_AP15vsCTR	O75083	0.118295		9.57713
Akimov JURKAT_AP15vsCTR	O75083	0.118295		0.20257
Akimov JURKAT_AP15vsCTR	O75083	0.118295		-1.38983
Akimov JURKAT_AP15vsCTR	O75083	0.118295		0.973101
Akimov JURKAT_AP15vsCTR	O75083	0.118295		-0.60082
Akimov JURKAT_AP15vsCTR	O75083	0.118295		-0.182194
Akimov JURKAT_AP15vsCTR	O75083	0.118295		1.80145
Akimov JURKAT_AP15vsCTR	O75113	-0.0187949		0.846238
Akimov JURKAT_AP15vsCTR	O75113	-0.0187949		3.226
Akimov JURKAT_AP15vsCTR	O75113	-0.0187949		2.22344
Akimov JURKAT_AP15vsCTR	O75113	-0.0187949		0.694055
Akimov JURKAT_AP15vsCTR	O75113	-0.0187949		0.44272
Akimov JURKAT_AP15vsCTR	O75113	-0.0187949		8.27092
Akimov JURKAT_AP15vsCTR	O75113	-0.0187949		9.46821
Akimov JURKAT_AP15vsCTR	O75113	-0.0187949		0.400483
Akimov JURKAT_AP15vsCTR	O75113	-0.0187949		1.80496
Akimov JURKAT_AP15vsCTR	O75113	-0.0187949		2.47111
Akimov JURKAT_AP15vsCTR	O75113	-0.0187949		1.07834
Akimov JURKAT_AP15vsCTR	O75113	-0.0187949		8.9969
Akimov JURKAT_AP15vsCTR	O75113	-0.0187949		-1.44694
Akimov JURKAT_AP15vsCTR	O75113	-0.0187949		0.0992046
Akimov JURKAT_AP15vsCTR	O75113	-0.0187949		-0.144395
Akimov JURKAT_AP15vsCTR	O75113	-0.0187949		8.68224
Akimov JURKAT_AP15vsCTR	O75113	-0.0187949		10.1833
Akimov JURKAT_AP15vsCTR	O75116	-0.0505972		-0.0573094
Akimov JURKAT_AP15vsCTR	O75116	-0.0505972		-1.51865
Akimov JURKAT_AP15vsCTR	O75116	-0.0505972		2.62563
Akimov JURKAT_AP15vsCTR	O75122	-0.0858634		0.438329
Akimov JURKAT_AP15vsCTR	O75122	-0.0858634		1.34078
Akimov JURKAT_AP15vsCTR	O75123	0.752921		-1.18124
Akimov JURKAT_AP15vsCTR	O75131	0.221916		-1.03921
Akimov JURKAT_AP15vsCTR	O75131	0.221916		-2.09254
Akimov JURKAT_AP15vsCTR	O75131	0.221916		2.98625
Akimov JURKAT_AP15vsCTR	O75131	0.221916		-1.00966
Akimov JURKAT_AP15vsCTR	O75132	-0.134775		1.00688
Akimov JURKAT_AP15vsCTR	O75132	-0.134775		-0.0458643
Akimov JURKAT_AP15vsCTR	O75132	-0.134775		3.27073
Akimov JURKAT_AP15vsCTR	O75132	-0.134775		-0.749964
Akimov JURKAT_AP15vsCTR	O75132	-0.134775		0.487855
Akimov JURKAT_AP15vsCTR	O75132	-0.134775		3.76632
Akimov JURKAT_AP15vsCTR	O75132	-0.134775		0.249208
Akimov JURKAT_AP15vsCTR	O75132	-0.134775		-2.51037
Akimov JURKAT_AP15vsCTR	O75132	-0.134775		-0.834395
Akimov JURKAT_AP15vsCTR	O75132	-0.134775		1.91811
Akimov JURKAT_AP15vsCTR	O75143	0.0373003		2.17007
Akimov JURKAT_AP15vsCTR	O75143	0.0373003		0.674359
Akimov JURKAT_AP15vsCTR	O75145	0.577402		4.69353
Akimov JURKAT_AP15vsCTR	O75145	0.577402		0.57359
Akimov JURKAT_AP15vsCTR	O75146	-0.373659		0.182699
Akimov JURKAT_AP15vsCTR	O75146	-0.373659		-1.19784
Akimov JURKAT_AP15vsCTR	O75150	-0.161498		-1.5488
Akimov JURKAT_AP15vsCTR	O75150	-0.161498		0.551499
Akimov JURKAT_AP15vsCTR	O75150	-0.161498		0.623942
Akimov JURKAT_AP15vsCTR	O75150	-0.161498		1.12517
Akimov JURKAT_AP15vsCTR	O75150	-0.161498		-3.53349
Akimov JURKAT_AP15vsCTR	O75151	0.295261		0.089713
Akimov JURKAT_AP15vsCTR	O75151	0.295261		-0.54648
Akimov JURKAT_AP15vsCTR	O75151	0.295261		0.0852107
Akimov JURKAT_AP15vsCTR	O75152	0.0228161		0.18005
Akimov JURKAT_AP15vsCTR	O75152	0.0228161		6.23523
Akimov JURKAT_AP15vsCTR	O75152	0.0228161		-0.921262
Akimov JURKAT_AP15vsCTR	O75152	0.0228161		0.776024
Akimov JURKAT_AP15vsCTR	O75152	0.0228161		0.266752
Akimov JURKAT_AP15vsCTR	O75152	0.0228161		1.90341
Akimov JURKAT_AP15vsCTR	O75152	0.0228161		-0.872174
Akimov JURKAT_AP15vsCTR	O75152	0.0228161		1.42898
Akimov JURKAT_AP15vsCTR	O75152	0.0228161		1.3158
Akimov JURKAT_AP15vsCTR	O75152	0.0228161		0.311267
Akimov JURKAT_AP15vsCTR	O75152	0.0228161		0.719781
Akimov JURKAT_AP15vsCTR	O75152	0.0228161		-3.69125
Akimov JURKAT_AP15vsCTR	O75152	0.0228161		-0.0494185
Akimov JURKAT_AP15vsCTR	O75152	0.0228161		7.84211
Akimov JURKAT_AP15vsCTR	O75152	0.0228161		1.76939
Akimov JURKAT_AP15vsCTR	O75152	0.0228161		-1.3479
Akimov JURKAT_AP15vsCTR	O75152	0.0228161		-0.141105
Akimov JURKAT_AP15vsCTR	O75152	0.0228161		0.490231
Akimov JURKAT_AP15vsCTR	O75152	0.0228161		0.978014
Akimov JURKAT_AP15vsCTR	O75152	0.0228161		0.540038
Akimov JURKAT_AP15vsCTR	O75152	0.0228161		1.02857
Akimov JURKAT_AP15vsCTR	O75152	0.0228161		0.697359
Akimov JURKAT_AP15vsCTR	O75152	0.0228161		-4.75148
Akimov JURKAT_AP15vsCTR	O75153	-0.0726329		1.22162
Akimov JURKAT_AP15vsCTR	O75153	-0.0726329		-0.560915
Akimov JURKAT_AP15vsCTR	O75153	-0.0726329		1.79584
Akimov JURKAT_AP15vsCTR	O75157	-1.71695		-2.0215
Akimov JURKAT_AP15vsCTR	O75164	0.77151		1.40353
Akimov JURKAT_AP15vsCTR	O75164	0.77151		1.01744
Akimov JURKAT_AP15vsCTR	O75164	0.77151		2.5615
Akimov JURKAT_AP15vsCTR	O75164	0.77151		1.11164
Akimov JURKAT_AP15vsCTR	O75164	0.77151		0.43489
Akimov JURKAT_AP15vsCTR	O75164	0.77151		-0.823513
Akimov JURKAT_AP15vsCTR	O75164	0.77151		0.775166
Akimov JURKAT_AP15vsCTR	O75164	0.77151		-1.03292
Akimov JURKAT_AP15vsCTR	O75165	0.101014		-1.02229
Akimov JURKAT_AP15vsCTR	O75165	0.101014		-1.83719
Akimov JURKAT_AP15vsCTR	O75165	0.101014		-1.60783
Akimov JURKAT_AP15vsCTR	O75165	0.101014		1.01764
Akimov JURKAT_AP15vsCTR	O75165	0.101014		-3.59454
Akimov JURKAT_AP15vsCTR	O75165	0.101014		-0.803774
Akimov JURKAT_AP15vsCTR	O75165	0.101014		-2.99623
Akimov JURKAT_AP15vsCTR	O75165	0.101014		-0.360814
Akimov JURKAT_AP15vsCTR	O75165	0.101014		-0.449567
Akimov JURKAT_AP15vsCTR	O75165	0.101014		-0.73296
Akimov JURKAT_AP15vsCTR	O75170	-0.0128757		10.4862
Akimov JURKAT_AP15vsCTR	O75170	-0.0128757		8.35041
Akimov JURKAT_AP15vsCTR	O75179	0.0789079		1.61349
Akimov JURKAT_AP15vsCTR	O75179	0.0789079		2.27715
Akimov JURKAT_AP15vsCTR	O75179	0.0789079		1.77016
Akimov JURKAT_AP15vsCTR	O75179	0.0789079		2.17986
Akimov JURKAT_AP15vsCTR	O75179	0.0789079		4.69524
Akimov JURKAT_AP15vsCTR	O75179	0.0789079		-1.13283
Akimov JURKAT_AP15vsCTR	O75179	0.0789079		1.39505
Akimov JURKAT_AP15vsCTR	O75179	0.0789079		1.35274
Akimov JURKAT_AP15vsCTR	O75190	-0.539972		-0.678902
Akimov JURKAT_AP15vsCTR	O75190	-0.539972		-1.52597
Akimov JURKAT_AP15vsCTR	O75190	-0.539972		-2.85019
Akimov JURKAT_AP15vsCTR	O75190	-0.539972		-1.43484
Akimov JURKAT_AP15vsCTR	O75190	-0.539972		-2.03137
Akimov JURKAT_AP15vsCTR	O75190	-0.539972		-0.51503
Akimov JURKAT_AP15vsCTR	O75190	-0.539972		-3.6445
Akimov JURKAT_AP15vsCTR	O75190	-0.539972		-0.505427
Akimov JURKAT_AP15vsCTR	O75223	-0.559307		-2.50081
Akimov JURKAT_AP15vsCTR	O75251	0.218543		3.67003
Akimov JURKAT_AP15vsCTR	O75312	-0.243294		-7.71312
Akimov JURKAT_AP15vsCTR	O75312	-0.243294		-0.876119
Akimov JURKAT_AP15vsCTR	O75312	-0.243294		-7.13053
Akimov JURKAT_AP15vsCTR	O75319	-0.231531		0.853522
Akimov JURKAT_AP15vsCTR	O75319	-0.231531		2.16149
Akimov JURKAT_AP15vsCTR	O75319	-0.231531		1.77546
Akimov JURKAT_AP15vsCTR	O75323	0.0484595		-0.554615
Akimov JURKAT_AP15vsCTR	O75330	0.245381		1.26559
Akimov JURKAT_AP15vsCTR	O75330	0.245381		5.13325
Akimov JURKAT_AP15vsCTR	O75330	0.245381		7.51137
Akimov JURKAT_AP15vsCTR	O75330	0.245381		1.06667
Akimov JURKAT_AP15vsCTR	O75347	-0.0466497		-4.61997
Akimov JURKAT_AP15vsCTR	O75347	-0.0466497		-3.9777
Akimov JURKAT_AP15vsCTR	O75348	-0.139778		6.25665
Akimov JURKAT_AP15vsCTR	O75348	-0.139778		4.85125
Akimov JURKAT_AP15vsCTR	O75351	-0.685838		-0.436481
Akimov JURKAT_AP15vsCTR	O75351	-0.685838		-0.542658
Akimov JURKAT_AP15vsCTR	O75351	-0.685838		-2.79218
Akimov JURKAT_AP15vsCTR	O75351	-0.685838		-1.11528
Akimov JURKAT_AP15vsCTR	O75351	-0.685838		-1.44047
Akimov JURKAT_AP15vsCTR	O75351	-0.685838		-1.70369
Akimov JURKAT_AP15vsCTR	O75351	-0.685838		-1.53129
Akimov JURKAT_AP15vsCTR	O75351	-0.685838		-0.842239
Akimov JURKAT_AP15vsCTR	O75351	-0.685838		7.91582
Akimov JURKAT_AP15vsCTR	O75362	0.215741		1.67133
Akimov JURKAT_AP15vsCTR	O75362	0.215741		7.62944
Akimov JURKAT_AP15vsCTR	O75362	0.215741		5.37187
Akimov JURKAT_AP15vsCTR	O75362	0.215741		8.62847
Akimov JURKAT_AP15vsCTR	O75367	0.0764896		-7.05046
Akimov JURKAT_AP15vsCTR	O75367	0.0764896		-1.16365
Akimov JURKAT_AP15vsCTR	O75367	0.0764896		-4.62909
Akimov JURKAT_AP15vsCTR	O75367	0.0764896		-5.2332
Akimov JURKAT_AP15vsCTR	O75367	0.0764896		-3.92081
Akimov JURKAT_AP15vsCTR	O75367	0.0764896		-1.68
Akimov JURKAT_AP15vsCTR	O75367	0.0764896		-1.7792
Akimov JURKAT_AP15vsCTR	O75368	-0.238559		-0.0153732
Akimov JURKAT_AP15vsCTR	O75376	0.12334		7.02663
Akimov JURKAT_AP15vsCTR	O75376	0.12334		-0.147595
Akimov JURKAT_AP15vsCTR	O75376	0.12334		0.871034
Akimov JURKAT_AP15vsCTR	O75376	0.12334		1.64243
Akimov JURKAT_AP15vsCTR	O75376	0.12334		-0.779032
Akimov JURKAT_AP15vsCTR	O75376	0.12334		7.46007
Akimov JURKAT_AP15vsCTR	O75376	0.12334		0.92678
Akimov JURKAT_AP15vsCTR	O75376	0.12334		1.89064
Akimov JURKAT_AP15vsCTR	O75376	0.12334		-0.636384
Akimov JURKAT_AP15vsCTR	O75376	0.12334		-0.864126
Akimov JURKAT_AP15vsCTR	O75379	0.168258		0.906732
Akimov JURKAT_AP15vsCTR	O75379	0.168258		-3.3024
Akimov JURKAT_AP15vsCTR	O75379	0.168258		-0.226141
Akimov JURKAT_AP15vsCTR	O75381	0.04155		-10.6595
Akimov JURKAT_AP15vsCTR	O75381	0.04155		-8.9887
Akimov JURKAT_AP15vsCTR	O75381	0.04155		-3.62655
Akimov JURKAT_AP15vsCTR	O75381	0.04155		-4.99881
Akimov JURKAT_AP15vsCTR	O75385	0.257172		1.70446
Akimov JURKAT_AP15vsCTR	O75385	0.257172		2.541
Akimov JURKAT_AP15vsCTR	O75385	0.257172		0.00536966
Akimov JURKAT_AP15vsCTR	O75385	0.257172		1.09052
Akimov JURKAT_AP15vsCTR	O75386	0.0755594		-0.352877
Akimov JURKAT_AP15vsCTR	O75386	0.0755594		-7.14471
Akimov JURKAT_AP15vsCTR	O75390	0.206135		0.134749
Akimov JURKAT_AP15vsCTR	O75390	0.206135		1.88049
Akimov JURKAT_AP15vsCTR	O75391	-0.28949		-2.01753
Akimov JURKAT_AP15vsCTR	O75391	-0.28949		-1.84401
Akimov JURKAT_AP15vsCTR	O75391	-0.28949		-2.92054
Akimov JURKAT_AP15vsCTR	O75396	0.0016148		0.0722929
Akimov JURKAT_AP15vsCTR	O75396	0.0016148		-0.785487
Akimov JURKAT_AP15vsCTR	O75396	0.0016148		-2.38264
Akimov JURKAT_AP15vsCTR	O75400	0.299315		0.442634
Akimov JURKAT_AP15vsCTR	O75400	0.299315		1.89365
Akimov JURKAT_AP15vsCTR	O75400	0.299315		0.533188
Akimov JURKAT_AP15vsCTR	O75400	0.299315		-1.73483
Akimov JURKAT_AP15vsCTR	O75400	0.299315		-0.659024
Akimov JURKAT_AP15vsCTR	O75400	0.299315		0.789793
Akimov JURKAT_AP15vsCTR	O75400	0.299315		-3.31954
Akimov JURKAT_AP15vsCTR	O75400	0.299315		-0.697261
Akimov JURKAT_AP15vsCTR	O75400	0.299315		-0.0921866
Akimov JURKAT_AP15vsCTR	O75400	0.299315		-0.0212143
Akimov JURKAT_AP15vsCTR	O75410	0.383113		0.25294
Akimov JURKAT_AP15vsCTR	O75410	0.383113		0.125458
Akimov JURKAT_AP15vsCTR	O75410	0.383113		2.04567
Akimov JURKAT_AP15vsCTR	O75410	0.383113		0.821043
Akimov JURKAT_AP15vsCTR	O75410	0.383113		7.39125
Akimov JURKAT_AP15vsCTR	O75417	-0.180594		-0.65225
Akimov JURKAT_AP15vsCTR	O75417	-0.180594		0.585719
Akimov JURKAT_AP15vsCTR	O75417	-0.180594		0.947695
Akimov JURKAT_AP15vsCTR	O75427	0.0619644		9.01124
Akimov JURKAT_AP15vsCTR	O75427	0.0619644		3.11869
Akimov JURKAT_AP15vsCTR	O75427	0.0619644		4.18992
Akimov JURKAT_AP15vsCTR	O75431	0.140926		1.9759
Akimov JURKAT_AP15vsCTR	O75436	0.162398		-0.800915
Akimov JURKAT_AP15vsCTR	O75436	0.162398		-7.1251
Akimov JURKAT_AP15vsCTR	O75436	0.162398		0.795033
Akimov JURKAT_AP15vsCTR	O75436	0.162398		-0.34255
Akimov JURKAT_AP15vsCTR	O75438	-0.453464		0.38944
Akimov JURKAT_AP15vsCTR	O75446	-0.343898		0.476578
Akimov JURKAT_AP15vsCTR	O75446	-0.343898		-2.02575
Akimov JURKAT_AP15vsCTR	O75448	0.307038		0.925235
Akimov JURKAT_AP15vsCTR	O75448	0.307038		-2.9744
Akimov JURKAT_AP15vsCTR	O75448	0.307038		8.01837
Akimov JURKAT_AP15vsCTR	O75449	-0.51373		8.33772
Akimov JURKAT_AP15vsCTR	O75449	-0.51373		3.17915
Akimov JURKAT_AP15vsCTR	O75449	-0.51373		0.605731
Akimov JURKAT_AP15vsCTR	O75449	-0.51373		6.61099
Akimov JURKAT_AP15vsCTR	O75449	-0.51373		8.5248
Akimov JURKAT_AP15vsCTR	O75475	0.0393814		-1.39986
Akimov JURKAT_AP15vsCTR	O75475	0.0393814		-0.452351
Akimov JURKAT_AP15vsCTR	O75475	0.0393814		-2.15353
Akimov JURKAT_AP15vsCTR	O75475	0.0393814		-0.360935
Akimov JURKAT_AP15vsCTR	O75475	0.0393814		-3.28904
Akimov JURKAT_AP15vsCTR	O75475	0.0393814		-2.91015
Akimov JURKAT_AP15vsCTR	O75475	0.0393814		-1.28005
Akimov JURKAT_AP15vsCTR	O75475	0.0393814		-7.94405
Akimov JURKAT_AP15vsCTR	O75475	0.0393814		-1.63309
Akimov JURKAT_AP15vsCTR	O75477	-0.0357369		5.63975
Akimov JURKAT_AP15vsCTR	O75486	-0.0312248		0.806932
Akimov JURKAT_AP15vsCTR	O75486	-0.0312248		-0.729388
Akimov JURKAT_AP15vsCTR	O75489	-0.114599		2.73271
Akimov JURKAT_AP15vsCTR	O75496	-0.013341		-0.295924
Akimov JURKAT_AP15vsCTR	O75506	-0.161893		-0.548322
Akimov JURKAT_AP15vsCTR	O75528	1.5421		-0.825439
Akimov JURKAT_AP15vsCTR	O75528	1.5421		-1.40265
Akimov JURKAT_AP15vsCTR	O75528	1.5421		0.22226
Akimov JURKAT_AP15vsCTR	O75528	1.5421		-0.16639
Akimov JURKAT_AP15vsCTR	O75528	1.5421		-3.04641
Akimov JURKAT_AP15vsCTR	O75528	1.5421		6.45163
Akimov JURKAT_AP15vsCTR	O75530	-0.0642263		-0.863638
Akimov JURKAT_AP15vsCTR	O75530	-0.0642263		0.689904
Akimov JURKAT_AP15vsCTR	O75530	-0.0642263		-0.340338
Akimov JURKAT_AP15vsCTR	O75530	-0.0642263		5.77575
Akimov JURKAT_AP15vsCTR	O75531	-0.0765143		0.795712
Akimov JURKAT_AP15vsCTR	O75531	-0.0765143		-1.45802
Akimov JURKAT_AP15vsCTR	O75531	-0.0765143		1.85893
Akimov JURKAT_AP15vsCTR	O75531	-0.0765143		-2.67045
Akimov JURKAT_AP15vsCTR	O75533	-0.201831		1.14238
Akimov JURKAT_AP15vsCTR	O75533	-0.201831		-0.609018
Akimov JURKAT_AP15vsCTR	O75533	-0.201831		-2.38385
Akimov JURKAT_AP15vsCTR	O75533	-0.201831		-1.43052
Akimov JURKAT_AP15vsCTR	O75533	-0.201831		-3.40936
Akimov JURKAT_AP15vsCTR	O75533	-0.201831		1.71889
Akimov JURKAT_AP15vsCTR	O75533	-0.201831		-0.843915
Akimov JURKAT_AP15vsCTR	O75533	-0.201831		-4.65256
Akimov JURKAT_AP15vsCTR	O75533	-0.201831		-1.99465
Akimov JURKAT_AP15vsCTR	O75533	-0.201831		-1.4285
Akimov JURKAT_AP15vsCTR	O75534	0.199097		-1.03801
Akimov JURKAT_AP15vsCTR	O75534	0.199097		1.49642
Akimov JURKAT_AP15vsCTR	O75534	0.199097		0.170601
Akimov JURKAT_AP15vsCTR	O75534	0.199097		-1.7554
Akimov JURKAT_AP15vsCTR	O75534	0.199097		9.68811
Akimov JURKAT_AP15vsCTR	O75534	0.199097		1.36129
Akimov JURKAT_AP15vsCTR	O75534	0.199097		0.257567
Akimov JURKAT_AP15vsCTR	O75534	0.199097		0.338558
Akimov JURKAT_AP15vsCTR	O75534	0.199097		-0.0997358
Akimov JURKAT_AP15vsCTR	O75534	0.199097		1.75868
Akimov JURKAT_AP15vsCTR	O75534	0.199097		-0.989602
Akimov JURKAT_AP15vsCTR	O75534	0.199097		-2.09566
Akimov JURKAT_AP15vsCTR	O75534	0.199097		-0.522541
Akimov JURKAT_AP15vsCTR	O75534	0.199097		1.59144
Akimov JURKAT_AP15vsCTR	O75534	0.199097		0.308367
Akimov JURKAT_AP15vsCTR	O75534	0.199097		-1.68174
Akimov JURKAT_AP15vsCTR	O75534	0.199097		-0.144338
Akimov JURKAT_AP15vsCTR	O75534	0.199097		-1.03012
Akimov JURKAT_AP15vsCTR	O75534	0.199097		0.249126
Akimov JURKAT_AP15vsCTR	O75534	0.199097		0.221453
Akimov JURKAT_AP15vsCTR	O75534	0.199097		0.0210265
Akimov JURKAT_AP15vsCTR	O75534	0.199097		-0.972387
Akimov JURKAT_AP15vsCTR	O75534	0.199097		0.405801
Akimov JURKAT_AP15vsCTR	O75534	0.199097		2.83808
Akimov JURKAT_AP15vsCTR	O75564	-0.365861		1.23784
[truncated: 213,424+ more rows]
