# Supplementary material for: Meta‐analysis fails to show any correlation between protein abundance and ubiquitination changes
Source: FEBS Open Bio. 2026 Jan 24;16(6):1074–86. doi: 10.1002/2211-5463.70197 (PMC13238665; doi:10.1002/2211-5463.70197)
Supplement: Supplementary file 3 — File S3. Consolidated data after averaging the ubiquitination fold changes in logarithmic scale when different values were provided for the same protein in the same study. Four columns are provided: (i) the name of the paper and the experimental conditions under study, (ii) the protein identifier, (iii) the protein‐level fold change between the experimental conditions, and (iv) the ubiquitination‐level fold change between the experimental conditions. [file FEB4-16-1074-s005.xlsx]

## Sheet: Sheet 1
Supplementary File 3. Consolidated data after averaging the ubiquitination fold changes in logarithmic scale when different values were provided for the same protein in the same study. Four columns are provided: (i) the name of the paper and the experimental conditions under study, (ii) the protein identifier, (iii) the protein-level fold change between the experimental conditions, and (iv) the u…
study	id	log2fc.prot	log2fc.ub
Abreha19	A0A024R4E5	-0.0585927	-0.418945
Abreha19	A0A024R7W5	-0.543739	-0.27294
Abreha19	A0A087WUA5	0.359308	0.262575
Abreha19	A0A087WW77	0.642867	0.161739
Abreha19	A0A087WW96	-0.234444	-1.3994
Abreha19	A0A087WY22	-0.756523	1.37371
Abreha19	A0A087X0C8	0.278981	0.584008
Abreha19	A0A087X0K0	-0.104319	0.969481
Abreha19	A0A0A0MQZ2	-0.402426	-0.167658
Abreha19	A0A0A6YYL4	-0.721437	0.258716
Abreha19	A0A0C4DGA7	-0.0642342	-0.640584
Abreha19	A0A0C4DH22	0.26233	-0.431951
Abreha19	A0MZ66-2	0.60553	-0.129866
Abreha19	A5YM72-5	1.58869	0.195781
Abreha19	A6NL88	-1.68318	0.498682
Abreha19	A7KAX9-2	0.434239	-0.409391
Abreha19	A8DPD7	-0.00504929	-0.572481
Abreha19	B1AKY9	-0.0284535	1.30182
Abreha19	B4DFI3	-0.767122	-0.227515
Abreha19	B4DK69	0.894744	0.818131
Abreha19	B5MBY2	-0.347682	-0.740075
Abreha19	B7Z2T4	-0.185256	-0.333739
Abreha19	B7ZC39	0.0368298	0.104937
Abreha19	C9IYV2	-0.81739	-1.1184
Abreha19	C9J9K3	-0.00529794	-0.51042
Abreha19	C9JB09	-0.27605	1.35105
Abreha19	C9JFR7	-0.532381	0.0426359
Abreha19	C9JTE0	1.10451	-0.288893
Abreha19	D6RGI3	-0.125819	0.568871
Abreha19	E7EQR4	0.447578	-0.566332
Abreha19	E7ESP9	0.889749	1.11253
Abreha19	E7EW69	1.43856	-1.3685
Abreha19	E9PBG7	-0.128177	-0.0111835
Abreha19	E9PDG8	-0.238932	0.0665821
Abreha19	E9PGC8	-0.0118649	-1.52501
Abreha19	E9PHM2	-0.87451	2.27371
Abreha19	E9PHY5	0.529557	1.04211
Abreha19	E9PHY8	-0.819336	-0.376026
Abreha19	E9PLX2	0.352064	1.12133
Abreha19	F5GWT4	0.184686	-0.606005
Abreha19	F5GWX5	0.0222355	1.03658
Abreha19	F5GYF8	0.145229	-0.246522
Abreha19	F5GZH3	1.30802	1.45801
Abreha19	F5GZV7	-0.00538746	3.3949
Abreha19	F5H2F4	-0.690741	-0.453248
Abreha19	F5H7F6	0.7569	-0.83993
Abreha19	F5H875	-0.518804	1.71944
Abreha19	F6PQP6	0.208115	-0.587295
Abreha19	F8VYY9	-0.370662	-1.53441
Abreha19	F8VZI9	0.20872	1.24417
Abreha19	G3V4W0	0.2299	1.3315
Abreha19	G3XAH0	-0.571546	-0.302994
Abreha19	G5E9A6	-1.52762	-0.441373
Abreha19	G5E9P3	-0.0892513	-0.782646
Abreha19	H3BN27	0.340944	2.67093
Abreha19	H3BSW0	-0.460684	-0.57205
Abreha19	H7BYR8	1.10139	1.25135
Abreha19	H7C2Z6	-0.426175	-1.67382
Abreha19	I3L0N3	-0.0480016	-0.5866
Abreha19	J3KN10	-0.204824	0.139168
Abreha19	J3KQU5	0.532096	-1.13207
Abreha19	J3KT73	-0.163752	-2.53716
Abreha19	J3QR09	0.340928	1.5159
Abreha19	J3QRU4	0.241603	2.85063
Abreha19	K7EIY6	0.0970664	4.02652
Abreha19	K7EJ78	-0.298069	-1.0616
Abreha19	K7ENE8	-0.267503	2.39781
Abreha19	K7ESP4	-0.425043	-0.348642
Abreha19	M0R3F6	0.632702	-0.0871481
Abreha19	O00170	0.0673983	-0.628367
Abreha19	O00186	0.245843	0.990189
Abreha19	O00291-3	0.592264	-0.147027
Abreha19	O00399	0.132907	0.955061
Abreha19	O00410	-0.0728613	0.0363194
Abreha19	O00487	0.0586409	-0.557292
Abreha19	O00571-2	0.27959	-1.34177
Abreha19	O14490-7	-0.462653	-0.402412
Abreha19	O14495	0.448483	1.23024
Abreha19	O14531	-0.283746	-0.702353
Abreha19	O14733	-0.354598	-0.258625
Abreha19	O14787-2	-0.330994	-2.21341
Abreha19	O14879	1.21701	0.909775
Abreha19	O14908	0.108816	-1.32445
Abreha19	O14910	0.110851	-0.568456
Abreha19	O14964	0.0264607	-0.173853
Abreha19	O15075	-0.243902	1.29666
Abreha19	O15083	-0.491001	-1.3233
Abreha19	O15145	-0.0742141	-0.0181414
Abreha19	O43175	1.17133	1.7637
Abreha19	O43242	0.135843	-1.01475
Abreha19	O43295-2	-0.302914	-0.28642
Abreha19	O43301	0.0847109	-0.879117
Abreha19	O43396	0.17962	0.882144
Abreha19	O43505	-0.101647	-0.0934587
Abreha19	O43707	-0.214388	0.56422
Abreha19	O43747	-0.201447	-0.739707
Abreha19	O43765	0.0631234	0.164343
Abreha19	O43813	0.290366	1.50685
Abreha19	O60262	0.237245	1.21564
Abreha19	O60282	-0.157306	1.79064
Abreha19	O60307	-0.478531	-0.0584495
Abreha19	O60331-4	-0.397097	1.18887
Abreha19	O60493	0.139263	1.00569
Abreha19	O60503	0.153202	0.225441
Abreha19	O60684	0.25104	-1.10124
Abreha19	O60741	-1.12445	-0.466958
Abreha19	O60861-1	-0.263906	2.5453
Abreha19	O60888-3	-0.271653	1.51697
Abreha19	O60939	-0.307686	0.710821
Abreha19	O75083	0.209039	0.505534
Abreha19	O75110	0.197994	1.52408
Abreha19	O75145-2	-0.158467	-0.902312
Abreha19	O75155-2	0.45371	0.312401
Abreha19	O75367-2	0.390335	1.98983
Abreha19	O75396	0.166839	-0.745243
Abreha19	O75508	1.66816	2.65748
Abreha19	O75955	-0.155752	0.886695
Abreha19	O94760	0.224148	-0.165633
Abreha19	O94811	0.121295	0.778312
Abreha19	O94819	0.316278	-0.944779
Abreha19	O94832	1.45116	0.735055
Abreha19	O94875-7	-0.909509	-0.655787
Abreha19	O94921-3	0.317958	-0.179265
Abreha19	O95373	-0.0691919	-0.233565
Abreha19	O95670	-0.125883	2.95116
Abreha19	O95741	0.401492	-0.460273
Abreha19	O95782-2	-0.348507	-0.368904
Abreha19	O95886	-0.94822	-0.665645
Abreha19	P00338	-0.257606	-0.291943
Abreha19	P00491	0.05955	1.15893
Abreha19	P00492	-0.316	-1.37538
Abreha19	P00558	0.263823	-0.482468
Abreha19	P00918	0.642682	0.282632
Abreha19	P02042	0.210399	1.43693
Abreha19	P02545	0.753112	0.716661
Abreha19	P02649	1.08081	-0.292996
Abreha19	P02689	1.46896	0.21212
Abreha19	P04075	-0.0443783	0.605833
Abreha19	P04271	3.10973	-0.376705
Abreha19	P04350	-0.222336	-0.3819
Abreha19	P04406	0.38535	1.42676
Abreha19	P04792	1.15309	0.250918
Abreha19	P04899	0.190225	0.915812
Abreha19	P05023-4	-0.149911	0.466343
Abreha19	P05026-2	-0.16585	-0.0129093
Abreha19	P05129	-0.0918031	-0.246744
Abreha19	P05230	1.34005	0.432125
Abreha19	P05387	-0.0145105	1.08154
Abreha19	P05771	1.36308	0.163374
Abreha19	P05771-2	0.00687618	-0.245439
Abreha19	P06396-2	0.369637	0.645148
Abreha19	P06576	-0.194105	0.749415
Abreha19	P06733	0.364709	0.778598
Abreha19	P06753-4	0.104135	2.80004
Abreha19	P06753-5	0.121343	2.7851
Abreha19	P07195	0.160085	-0.00486293
Abreha19	P07196	0.954808	1.33272
Abreha19	P07355	0.852543	-2.11948
Abreha19	P07737	0.38439	0.639212
Abreha19	P07741	0.194431	-0.424369
Abreha19	P07814	0.0176581	-0.831881
Abreha19	P07900	0.160726	0.116455
Abreha19	P07954-2	-0.0857588	1.0726
Abreha19	P08107	0.108975	0.309233
Abreha19	P08133	0.075673	-0.491638
Abreha19	P08237	0.0062747	-0.104208
Abreha19	P08238	0.154042	0.361028
Abreha19	P08670	1.13047	2.27469
Abreha19	P08758	0.665375	0.108813
Abreha19	P09104	0.133449	-0.446071
Abreha19	P09211	0.582279	0.402199
Abreha19	P09417	1.19491	0.186487
Abreha19	P09471-2	0.093611	0.984978
Abreha19	P09496-2	0.54186	0.529814
Abreha19	P09543	0.951718	1.25377
Abreha19	P09874	0.448324	0.0491495
Abreha19	P09936	-0.0625808	0.466571
Abreha19	P09972	0.180804	1.26772
Abreha19	P10412	1.15513	1.46196
Abreha19	P10606	-0.173221	-1.74134
Abreha19	P10768	0.43098	0.971323
Abreha19	P10909-4	0.430975	-0.79569
Abreha19	P11137-3	-0.37444	1.29987
Abreha19	P11142	0.0166911	1.03773
Abreha19	P11166	-0.377369	0.951053
Abreha19	P11216	0.25177	0.144793
Abreha19	P11229-2	0.00784736	0.550226
Abreha19	P11274-2	0.314388	-0.462682
Abreha19	P11766	0.430639	0.117541
Abreha19	P12235	-0.341143	-0.329611
Abreha19	P12277	0.0455995	1.15839
Abreha19	P12532	-0.174905	-0.446994
Abreha19	P13010	0.168799	0.304355
Abreha19	P13489	0.355406	1.04767
Abreha19	P13591	-0.00164896	2.74752
Abreha19	P13639	0.150159	0.943729
Abreha19	P13796	0.650842	2.58545
Abreha19	P14136	1.46118	2.72667
Abreha19	P14324-2	0.424081	-0.71205
Abreha19	P14415	-0.0858578	1.47883
Abreha19	P14550	0.355108	-0.529265
Abreha19	P14618-2	0.172027	-0.175615
Abreha19	P14854	-0.269428	-0.178155
Abreha19	P14867	-0.473854	3.13096
Abreha19	P15104	-0.426691	0.514386
Abreha19	P15259	0.589524	-0.0547774
Abreha19	P15880	-0.175538	0.234681
Abreha19	P16144-4	0.884919	1.16604
Abreha19	P16152	0.848064	0.31764
Abreha19	P16298	-0.327055	-0.529322
Abreha19	P16403	0.857711	2.34636
Abreha19	P16615	-0.20764	-0.271255
Abreha19	P16949	0.129518	-0.119995
Abreha19	P17066	0.212258	-0.687184
Abreha19	P17174	0.0266868	-0.752238
Abreha19	P17252	0.31296	-0.434299
Abreha19	P17302	0.911478	2.62936
Abreha19	P17600	-0.257793	-0.594021
Abreha19	P17655	0.593333	1.65587
Abreha19	P17677	-0.361549	1.34038
Abreha19	P17858	0.234913	0.32315
Abreha19	P17987	0.0420755	-0.454221
Abreha19	P18085	0.047968	-0.635717
Abreha19	P18124	0.209183	0.420338
Abreha19	P18206-2	0.29204	1.60312
Abreha19	P18507	-0.502061	-0.259654
Abreha19	P18669	0.0773197	0.927298
Abreha19	P19086	-0.192838	-0.305044
Abreha19	P19338	0.244594	-0.705013
Abreha19	P19367	-0.309914	1.25364
Abreha19	P20042	0.168472	-0.0494224
Abreha19	P20336	-0.338487	0.916264
Abreha19	P20916-3	0.897417	1.07376
Abreha19	P21266	0.54817	0.590174
Abreha19	P21281	-0.230237	2.33255
Abreha19	P21283	-0.248427	-0.173082
Abreha19	P21579	-0.43316	-0.53824
Abreha19	P21695-2	1.20759	1.73204
Abreha19	P21796	-0.168168	0.793577
Abreha19	P21964-2	0.480114	1.54387
Abreha19	P22102	0.276633	-0.213824
Abreha19	P22234	0.289862	0.775279
Abreha19	P22307-4	0.405268	-0.331544
Abreha19	P22314-2	0.194031	-0.0310494
Abreha19	P22626	0.36338	-0.162789
Abreha19	P22695	-0.320451	-0.359939
Abreha19	P23297	0.470185	-0.402368
Abreha19	P23396	0.0822777	0.812985
Abreha19	P23458	-0.00687104	-0.494395
Abreha19	P23471-2	0.245649	0.450187
Abreha19	P23515	0.746225	-0.757894
Abreha19	P23528	0.0632154	0.154276
Abreha19	P23634-5	-0.0619321	1.45233
Abreha19	P23677	-0.851221	-0.450734
Abreha19	P25098	-0.798822	-0.503896
Abreha19	P25787	-0.0162858	1.53006
Abreha19	P26038	0.647138	0.566029
Abreha19	P26232-2	0.116105	1.17529
Abreha19	P27338	0.715153	0.547357
Abreha19	P27348	0.145322	0.609199
Abreha19	P28070	0.535685	0.974621
Abreha19	P28288-2	-0.239651	1.37532
Abreha19	P28838-2	0.149126	-0.265946
Abreha19	P29401	0.584302	2.31189
Abreha19	P29992	0.380048	0.713317
Abreha19	P30085	0.057728	-0.134733
Abreha19	P30086	0.328909	0.287032
Abreha19	P30153	0.00976135	0.320376
Abreha19	P31150	0.182298	0.31018
Abreha19	P31323	-0.249228	0.524843
Abreha19	P31689	0.100087	-0.83974
Abreha19	P31942-2	0.399058	-0.594627
Abreha19	P31946-2	-0.20546	1.13244
Abreha19	P31948	0.208564	-0.205585
Abreha19	P32119	0.121653	0.693866
Abreha19	P34932	-0.00249992	1.6804
Abreha19	P35221	0.775656	2.09783
Abreha19	P35498-3	-0.231552	1.93748
Abreha19	P35579	0.068889	0.137159
Abreha19	P35998	0.0699462	-0.0545945
Abreha19	P36404	0.149938	-1.15058
Abreha19	P36406-3	-1.23067	-0.0258209
Abreha19	P36543	-0.130607	1.42628
Abreha19	P37235	-0.682306	-0.287903
Abreha19	P37837	0.490665	0.710405
Abreha19	P38606	-0.204731	-0.299167
Abreha19	P39023	-0.66737	0.630343
Abreha19	P40123	-0.520176	-0.282738
Abreha19	P40925	0.038353	-0.536479
Abreha19	P41250	0.0597148	2.65611
Abreha19	P42262	-0.571066	0.553154
Abreha19	P42263	-0.649678	-0.742425
Abreha19	P42704	-0.51511	1.52127
Abreha19	P42858	-0.129863	-0.469889
Abreha19	P43004	-0.282491	0.936071
Abreha19	P43034	0.0607839	1.66498
Abreha19	P45381	2.10858	0.248917
Abreha19	P45974-2	0.0757631	0.361102
Abreha19	P46063	-0.302326	8.54612
Abreha19	P46781	-0.0987786	-0.50322
Abreha19	P46783	-0.0574015	-0.000120352
Abreha19	P46821	-0.0872869	-0.00012404
Abreha19	P47755	-0.0254572	0.885613
Abreha19	P48066	0.273653	1.78157
Abreha19	P48147	-0.167441	-0.0406254
Abreha19	P48426	0.469359	-1.63075
Abreha19	P49189	0.582927	-0.303193
Abreha19	P49327	0.101758	0.208341
Abreha19	P49368	-0.0259924	0.0883566
Abreha19	P49441	-0.0503911	-0.500496
Abreha19	P49588	0.122118	0.875324
Abreha19	P49589	-0.0290389	0.208133
Abreha19	P49773	0.365045	0.613231
Abreha19	P49840	0.0282945	-0.673496
Abreha19	P50148	0.364638	0.978331
Abreha19	P50150	-0.749444	-0.0729109
Abreha19	P50395	0.206864	-0.294243
Abreha19	P50502	0.0491987	0.768344
Abreha19	P50990	0.00369516	-1.08187
Abreha19	P51572	0.253167	1.57125
Abreha19	P52209-2	0.391251	0.442828
Abreha19	P52565	-0.0481836	0.230081
Abreha19	P53396-2	0.193838	0.106675
Abreha19	P53816	1.69226	0.787466
Abreha19	P54652	1.15614	1.18232
Abreha19	P54727	0.0867855	1.3425
Abreha19	P54920	0.00358758	0.359289
Abreha19	P55072	0.207729	1.14182
Abreha19	P55327-4	-0.0860029	1.29349
Abreha19	P55795	0.0873511	-0.292887
Abreha19	P56192	0.0358529	-0.264473
Abreha19	P59768	0.107218	1.21272
Abreha19	P60174-1	0.103065	0.773286
Abreha19	P60201	0.821362	1.83811
Abreha19	P60842	0.315917	-0.274785
Abreha19	P60866	-0.0358574	1.43797
Abreha19	P60880	-0.24976	0.782274
Abreha19	P60891	0.0534291	-0.119247
Abreha19	P60953	0.147434	2.22815
Abreha19	P60953-1	-0.899662	0.794603
Abreha19	P61019	-0.210363	0.67184
Abreha19	P61026	0.0170084	0.46556
Abreha19	P61081	-0.194315	1.3466
Abreha19	P61088	-0.166709	0.967086
Abreha19	P61163	0.266961	-0.54701
Abreha19	P61266-2	-0.357087	1.04576
Abreha19	P61601	-0.747387	-1.04714
Abreha19	P61764	-0.325577	-0.160782
Abreha19	P61978-3	0.246097	-0.504162
Abreha19	P61981	-0.0375029	1.6875
Abreha19	P62081	-0.0725227	-0.787427
Abreha19	P62136	-0.146435	0.309802
Abreha19	P62258	0.0374266	0.0929075
Abreha19	P62424	-0.0598409	0.330809
Abreha19	P62714	0.122187	1.81107
Abreha19	P62760	-0.180404	-0.407199
Abreha19	P62805	1.20674	-0.970781
Abreha19	P62873	0.193753	0.28716
Abreha19	P62879	0.200329	1.04549
Abreha19	P62937	0.262283	0.628772
Abreha19	P63000	-0.00785749	0.280386
Abreha19	P63096	-0.287746	0.714365
Abreha19	P63104	-0.119965	0.874609
Abreha19	P63151	-0.0230578	0.688792
Abreha19	P63167	0.310772	0.818815
Abreha19	P63261	0.316072	1.37287
Abreha19	P68032	-1.02165	0.45904
Abreha19	P68371	0.141106	0.471532
Abreha19	P68871	0.0439527	1.3449
Abreha19	P69905	0.160853	1.38216
Abreha19	P78352-3	-0.52312	-0.0211493
Abreha19	P78356	0.296231	-0.582528
Abreha19	P78357	0.162919	1.69605
Abreha19	P80723	-0.469863	1.28736
Abreha19	P84074	-0.727673	-0.960095
Abreha19	P84077	-0.0841869	-0.446596
Abreha19	P84095	0.972667	0.949027
Abreha19	Q00013-2	-0.0682945	-0.226834
Abreha19	Q00535	-0.471427	0.170581
Abreha19	Q00577	-0.39127	-0.232198
Abreha19	Q00839	0.26752	-0.0950185
Abreha19	Q01484	-0.120894	0.438444
Abreha19	Q01518-2	0.184623	-0.513738
Abreha19	Q01581	-0.893798	-0.232501
Abreha19	Q01813	-0.293248	-0.720103
Abreha19	Q01968	-0.122321	0.0291067
Abreha19	Q02156	-0.208068	-0.778291
Abreha19	Q02750	0.107893	1.13904
Abreha19	Q02790	0.228767	-0.53452
Abreha19	Q02880-2	-0.203512	-0.231194
Abreha19	Q03135	0.138103	0.48838
Abreha19	Q04917	-0.132939	0.218839
Abreha19	Q05086-2	0.0611733	-0.620844
Abreha19	Q05639	0.0450472	0.889049
Abreha19	Q06830	0.768885	0.269873
Abreha19	Q08722	-0.108716	0.205707
Abreha19	Q08752	-0.940651	-0.78747
Abreha19	Q08AM6	0.12494	-1.07193
Abreha19	Q09470	0.577431	-0.209702
Abreha19	Q09666	0.85305	0.949263
Abreha19	Q12756	-0.0538048	0.016287
Abreha19	Q12765	0.33732	1.06641
Abreha19	Q12802-4	-0.329561	0.861642
Abreha19	Q12904	0.0215409	0.668844
Abreha19	Q13151	0.311038	-0.176825
Abreha19	Q13367	-0.369451	0.815814
Abreha19	Q13451	2.02474	0.048719
Abreha19	Q13501	1.33892	2.4266
Abreha19	Q13509	-0.29568	-0.170192
Abreha19	Q13526	0.0152865	0.0522126
Abreha19	Q13554-2	-0.0248159	-0.108716
Abreha19	Q13555-6	0.219844	-0.400814
Abreha19	Q13813-2	0.0441749	-1.54216
Abreha19	Q14123-2	0.785406	0.133727
Abreha19	Q14166	-0.0196057	-0.0150445
Abreha19	Q14194-2	-0.21225	0.353904
Abreha19	Q14204	0.167364	-0.0848237
Abreha19	Q14258	0.269664	1.52727
Abreha19	Q14318	0.183686	-0.650174
Abreha19	Q14344	0.674206	0.732954
Abreha19	Q14847	-0.0685727	0.320654
Abreha19	Q14966-5	0.337933	1.70442
Abreha19	Q14974	0.136422	0.355237
Abreha19	Q14CZ8	0.882153	1.58986
Abreha19	Q15019	0.600092	0.646453
Abreha19	Q15042	-0.0882684	0.163766
Abreha19	Q15121	0.368785	0.134588
Abreha19	Q15126	0.176994	0.460928
Abreha19	Q15173-2	-1.21881	-0.757102
Abreha19	Q15185-4	-0.0594954	-0.0678808
Abreha19	Q15233-2	0.331729	-0.0540661
Abreha19	Q15365	0.0772175	0.118063
Abreha19	Q15386	-0.0531557	-0.455574
Abreha19	Q15477	-0.351453	-0.227306
Abreha19	Q15555-5	0.123198	0.783012
Abreha19	Q15714-2	0.129206	-0.0538581
Abreha19	Q15751	0.0555936	2.08335
Abreha19	Q15843	0.0084976	0.622553
Abreha19	Q16181	0.0514598	1.59792
Abreha19	Q16204	0.22649	3.35399
Abreha19	Q16352	0.47019	0.720009
Abreha19	Q16531	0.0645252	0.209548
Abreha19	Q16555	0.13039	0.502735
Abreha19	Q16566	-0.639852	-0.0941264
Abreha19	Q16658	0.223236	0.476364
Abreha19	Q16774	0.249574	-0.165303
Abreha19	Q16777	0.843722	-0.0244231
Abreha19	Q16778	0.913164	2.28708
Abreha19	Q27J81-2	-0.0391005	0.299203
Abreha19	Q4J6C6-4	0.0135843	-0.212576
Abreha19	Q4KMP7	-0.608206	-0.107223
Abreha19	Q562R1	-1.46412	2.01069
Abreha19	Q58FF6	0.0882024	-1.27628
Abreha19	Q58FF8	0.259955	0.573892
Abreha19	Q5H907	-0.116935	1.00354
Abreha19	Q5JP53	0.0611925	-0.00618703
Abreha19	Q5JQF8	0.0218641	-0.505623
Abreha19	Q5JTD7	-1.60468	-0.835485
Abreha19	Q5JU85	-0.258699	-0.515515
Abreha19	Q5JUW8	-0.0999831	0.120387
Abreha19	Q5SQI0-5	0.0297207	0.0829044
Abreha19	Q5SYC1	0.0287022	-0.629187
Abreha19	Q5T321	-0.0329969	-0.891577
Abreha19	Q5T447	0.11145	-0.0462686
Abreha19	Q5T4S7-3	0.110959	1.50271
Abreha19	Q5T5P2-9	-0.289909	-0.378188
Abreha19	Q5TDH0	-0.66768	0.0741645
Abreha19	Q5TH69	-0.0709481	0.811871
Abreha19	Q5VUB5	-0.56487	0.0614156
Abreha19	Q66K74-2	0.00152935	-0.148263
Abreha19	Q68D91	0.214153	1.09163
Abreha19	Q6ICB0	0.779704	0.653514
Abreha19	Q6IQ20	0.418897	-0.318346
Abreha19	Q6NTF9	0.163583	-0.533447
Abreha19	Q6P995	-0.322474	-0.791939
Abreha19	Q6PCB7-2	0.830184	-0.145135
Abreha19	Q6PGP7	-0.295287	-1.40042
Abreha19	Q6PHR2-3	-0.230988	-0.320487
Abreha19	Q6UWE0	-0.531286	-1.39157
Abreha19	Q6UXN9	0.63512	-0.214619
Abreha19	Q71U36-2	0.765105	1.41969
Abreha19	Q7KZF4	0.211056	-0.421285
Abreha19	Q7L099	0.114754	-0.357657
Abreha19	Q7L0J3	-0.44071	0.776984
Abreha19	Q7Z4W1	0.129941	0.0494944
Abreha19	Q7Z6G8	-0.4638	-0.607536
Abreha19	Q86T65-4	0.894961	0.0165563
Abreha19	Q86UX6	-0.573395	-0.589311
Abreha19	Q86V48-2	0.615264	-1.12284
Abreha19	Q86VP6	-0.0270266	-0.418325
Abreha19	Q8IUE6	-1.07747	3.70215
Abreha19	Q8IV01	-1.09652	0.370389
Abreha19	Q8IV08	0.179514	1.4641
Abreha19	Q8IWB6-3	-0.282698	1.78787
Abreha19	Q8IYI6	-0.0911649	0.591201
Abreha19	Q8IZD9	-1.85135	-0.0113965
Abreha19	Q8N0X7	0.135443	0.535735
Abreha19	Q8N3V7-3	-0.85578	-1.24
Abreha19	Q8N461	-0.660591	-0.921562
Abreha19	Q8N5J2-2	0.309813	2.08062
Abreha19	Q8N5V2-3	-0.619031	-0.664598
Abreha19	Q8N987	-0.483497	-0.271955
Abreha19	Q8NCB2	-0.123533	-0.706165
Abreha19	Q8NFX7-2	0.29301	1.26791
Abreha19	Q8TAC9	-0.290611	2.18338
Abreha19	Q8TB36	-0.101166	0.579063
Abreha19	Q8TBF8	0.361778	1.30589
Abreha19	Q8TCE6-2	2.90148	-0.579808
Abreha19	Q8TCS8	-0.694619	0.0418305
Abreha19	Q8TDC3	-0.238452	-0.22959
Abreha19	Q8TF44	-2.07198	-0.0432782
Abreha19	Q8TF61	-0.570733	-0.577908
Abreha19	Q8WUH2	-0.464128	-1.48682
Abreha19	Q8WUM4	-0.0533907	0.327987
Abreha19	Q8WUW1	-0.0736198	1.22699
Abreha19	Q8WUX9	-0.481726	-0.659786
Abreha19	Q8WVY7	-0.840878	0.487509
Abreha19	Q8WXD9	-0.317843	-0.292501
Abreha19	Q8WXS5	0.536743	-1.61816
Abreha19	Q92529-2	-0.700295	-0.45385
Abreha19	Q92556	0.420021	0.368442
Abreha19	Q92561	-0.232417	2.42163
Abreha19	Q92572	-0.0106394	-0.377106
Abreha19	Q92616	0.148594	-0.271009
Abreha19	Q92621	-0.137889	-0.525994
Abreha19	Q92747	-0.130122	0.524632
Abreha19	Q92783-2	-0.0976524	0.909352
Abreha19	Q92871	-0.282217	-0.19726
Abreha19	Q92882	0.237478	-0.349879
Abreha19	Q93008-1	0.16277	0.170425
Abreha19	Q93034	0.0308722	0.478257
Abreha19	Q93050-1	-0.339663	0.76846
Abreha19	Q96A65	-0.279004	-0.490059
Abreha19	Q96BM9	0.290822	1.23546
Abreha19	Q96BY2	-0.758791	-0.246324
Abreha19	Q96C19	0.117658	0.113938
Abreha19	Q96DA2	-0.0388355	2.18558
Abreha19	Q96DE0	-0.379327	-0.576679
Abreha19	Q96EK5	-1.35883	0.498204
Abreha19	Q96GD0	-0.197758	-0.882362
Abreha19	Q96JC1-2	0.386676	-1.67517
Abreha19	Q96JE9	-0.0628374	1.66718
Abreha19	Q96JH7	-0.120749	0.279882
Abreha19	Q96KP4	0.661959	0.436899
Abreha19	Q96NT1	0.0786762	3.38548
Abreha19	Q96Q06	0.298366	0.457263
Abreha19	Q96T49-2	-0.160694	-0.418194
Abreha19	Q96T76-9	-0.392032	-0.644133
Abreha19	Q99250-2	-0.255357	0.211003
Abreha19	Q99426	0.30663	1.15745
Abreha19	Q99460-2	0.0533596	0.902303
Abreha19	Q99497	0.321714	-0.449879
Abreha19	Q99536	0.967607	-0.192974
Abreha19	Q99962	-0.115278	-0.98317
Abreha19	Q9BPU6	0.156183	0.290213
Abreha19	Q9BRA2	0.268704	-1.25212
Abreha19	Q9BRX2	0.215545	-0.519577
Abreha19	Q9BSJ8	0.0316782	-0.138974
Abreha19	Q9BT88	-0.298786	3.41365
Abreha19	Q9BUT1	0.722782	0.992048
Abreha19	Q9BV86-2	-0.107151	-0.245349
Abreha19	Q9BVA1	-0.0335344	0.174527
Abreha19	Q9BWD1	0.306228	0.160667
Abreha19	Q9BWH2	0.483162	-0.46805
Abreha19	Q9BY11	-0.367653	0.254886
Abreha19	Q9BYB0	-0.291057	-0.723283
Abreha19	Q9C040	0.350669	0.204502
Abreha19	Q9C0C9	-0.127554	2.95919
Abreha19	Q9C0H5	0.210269	0.128195
Abreha19	Q9GZT8-2	0.237296	-0.492738
Abreha19	Q9H0Q0	-0.357949	-0.666588
Abreha19	Q9H0Q3	-0.571772	2.93547
Abreha19	Q9H115	-0.20922	-0.258455
Abreha19	Q9H1V8	-0.396144	1.69188
Abreha19	Q9H2G2-2	-0.232401	-0.0696571
Abreha19	Q9H2M9	-0.192934	-0.0881138
Abreha19	Q9H2X9-2	-0.27467	-0.36701
Abreha19	Q9H3S7	0.151214	-0.740883
Abreha19	Q9H3U1-2	-0.494855	-0.126672
Abreha19	Q9H7P6	-0.150032	-0.614403
Abreha19	Q9H8Y8	0.00146631	-0.279242
Abreha19	Q9H9A6	-0.395611	0.523589
Abreha19	Q9HB90	-0.576396	0.43056
Abreha19	Q9HCJ6	0.121616	0.187461
Abreha19	Q9NP97	0.293656	1.79889
Abreha19	Q9NQC3	-0.0832066	-1.55355
Abreha19	Q9NQE9	0.105352	0.831912
Abreha19	Q9NQW6	1.59209	0.954
Abreha19	Q9NRN7	0.178166	-0.0855962
Abreha19	Q9NRX4	0.423273	1.56896
Abreha19	Q9NRX5	-0.161966	1.65458
Abreha19	Q9NUQ9	-0.138904	-0.076873
Abreha19	Q9NVJ2	0.254047	1.77409
Abreha19	Q9NZ45	-0.158271	-1.37141
Abreha19	Q9NZ52	-0.223796	-0.0127357
Abreha19	Q9NZ72	-0.702684	0.0719481
Abreha19	Q9NZH0	0.462474	0.682704
Abreha19	Q9NZJ7-2	0.108226	-0.741446
Abreha19	Q9NZQ3-3	-0.388115	-0.690747
Abreha19	Q9P265	0.230527	-0.254045
Abreha19	Q9P2P5	-0.4512	-0.18971
Abreha19	Q9P2R3	0.358655	0.321592
Abreha19	Q9UBB6-2	0.00986683	-0.291418
Abreha19	Q9UBI6	1.28612	1.17975
Abreha19	Q9UDT6	0.303166	2.3441
Abreha19	Q9UDY2-6	1.28623	1.64043
Abreha19	Q9UEW8-2	0.108088	0.0387283
Abreha19	Q9UEY8-2	0.634857	1.31194
Abreha19	Q9UG63	-0.139363	-0.416805
Abreha19	Q9UH03-2	-0.274655	0.160097
Abreha19	Q9UHD2	-0.630461	-0.590035
Abreha19	Q9UHV9	0.160596	1.25455
Abreha19	Q9UI12-2	-0.24064	-1.7984
Abreha19	Q9UK22	0.323807	-0.758783
Abreha19	Q9UKG1	0.0683376	0.603794
Abreha19	Q9UL42	-0.119232	-1.0657
Abreha19	Q9UL51	-0.505198	1.37045
Abreha19	Q9ULC3	0.0410014	-0.655679
Abreha19	Q9ULP0-7	-1.16231	1.17386
Abreha19	Q9ULP9-2	-0.343984	0.248069
Abreha19	Q9ULU8	-0.323443	-0.116043
Abreha19	Q9UM19	-0.270942	-0.0527556
Abreha19	Q9UMX0-2	0.182633	-0.835952
Abreha19	Q9UNA1-2	-0.605766	-0.682989
Abreha19	Q9UNW9	0.00836896	-0.915952
Abreha19	Q9UPA5	-0.509766	0.192882
Abreha19	Q9UPR5	-0.278042	-0.111356
Abreha19	Q9UPU5	0.628569	-1.3043
Abreha19	Q9UPV7	-0.414846	-0.684379
Abreha19	Q9UQ03-2	-0.0386587	-0.54464
Abreha19	Q9UQB8-3	-0.744697	-0.801243
Abreha19	Q9UQE7	0.2667	1.1924
Abreha19	Q9UQM7	-0.209324	0.270971
Abreha19	Q9Y224	0.23907	-0.675415
Abreha19	Q9Y277-2	-0.107122	0.62301
Abreha19	Q9Y281	0.45779	-0.661487
Abreha19	Q9Y2A7	-0.254461	0.727789
Abreha19	Q9Y2J2	0.422862	0.259669
Abreha19	Q9Y2J8	1.1225	0.746355
Abreha19	Q9Y2S2-2	0.625027	0.311293
Abreha19	Q9Y2T3	-0.209656	-0.714521
Abreha19	Q9Y3C6	0.593888	-0.504846
Abreha19	Q9Y3D6	-0.143361	0.529262
Abreha19	Q9Y3E7-2	0.214987	3.64324
Abreha19	Q9Y4D2	-0.166832	-0.534289
Abreha19	Q9Y4E6-2	-0.2137	-0.486632
Abreha19	Q9Y4G6	-0.112685	-0.429963
Abreha19	Q9Y4X5	-0.792496	-0.542796
Abreha19	Q9Y5J5	0.626358	1.19439
Abreha19	Q9Y617	0.858736	0.924672
Abreha19	Q9Y696	1.06686	0.169906
Abreha19	Q9Y6I3-3	-0.229233	0.097247
Abreha19	R4GMN1	0.350453	-0.24593
Abreha19	S4R3H4	0.291519	0.688678
Abreha19	V9PBN7	0.588104	2.50831
Agarwall21	AAAS	-0.0196231	0.161456
Agarwall21	AAMP	-0.156598	-0.00286427
Agarwall21	AARS	0.134913	0.814804
Agarwall21	AASDHPPT	-0.0627824	0.0977084
Agarwall21	ABCE1	-0.0231133	-0.0460102
Agarwall21	ABCF3	0.160091	0.474623
Agarwall21	ABHD4	0.515775	0.191096
Agarwall21	ACBD3	0.0909619	0.0725288
Agarwall21	ACTB	-0.451622	0.0356024
Agarwall21	ACTG1	-0.056696	0.371861
Agarwall21	ACTN1	-0.0258586	0.0979195
Agarwall21	ACTN4	0.00881174	0.155056
Agarwall21	ACTR2	-0.0274849	-0.108383
Agarwall21	ACTR3	0.0333737	-0.37274
Agarwall21	ADAM9	-0.067435	0.230148
Agarwall21	ADIPOR1	0.10353	0.0520537
Agarwall21	ADK	-0.0611146	-0.0693408
Agarwall21	ADO	0.0986636	0.199596
Agarwall21	AGPAT1	0.113146	-0.904817
Agarwall21	AHCY	-0.00244979	0.126507
Agarwall21	AHNAK	0.115172	-0.0147802
Agarwall21	AHSA1	0.0183062	0.549217
Agarwall21	AIMP1	0.0300692	-0.488842
Agarwall21	AKAP12	0.0481125	0.117999
Agarwall21	AKAP9	-0.0178403	4.75482
Agarwall21	ALDH9A1	0.0594234	-0.0156835
Agarwall21	ALDOC	0.0880039	0.404056
Agarwall21	ALYREF	0.0229252	0.322464
Agarwall21	AMBRA1	0.988932	0.0794915
Agarwall21	ANAPC11	-0.0602484	-0.166357
Agarwall21	ANKRD28	-0.00991751	0.20669
Agarwall21	ANP32B	0.0198478	0.666324
Agarwall21	ANTXR2	0.216448	0.0801833
Agarwall21	ANXA1	-0.0405221	0.068105
Agarwall21	ANXA11	0.0188532	0.13302
Agarwall21	ANXA6	0.210225	0.134582
Agarwall21	ANXA7	-0.0284097	0.00606992
Agarwall21	AP1M1	0.00201524	-0.611562
Agarwall21	AP2A1	0.0017428	0.728285
Agarwall21	AP2A2	0.0406762	0.357021
Agarwall21	AP2M1	-0.0134598	0.0924553
Agarwall21	AP2S1	-0.0602482	-0.0249307
Agarwall21	AP3S1	-0.0602795	0.045095
Agarwall21	APEH	-0.23056	0.00463978
Agarwall21	APLP2	0.220107	0.197625
Agarwall21	APOBEC3C	0.120773	-0.00180256
Agarwall21	APP	0.225932	0.257147
Agarwall21	APPL1	0.054052	-0.474766
Agarwall21	APRT	0.0653385	-0.0895093
Agarwall21	ARF4	0.0685905	-0.0558789
Agarwall21	ARF5	0.0658566	-0.123875
Agarwall21	ARF6	0.106002	-0.233278
Agarwall21	ARIH1	0.080179	0.0131578
Agarwall21	ARL6IP5	0.111664	0.107404
Agarwall21	ARL8B	0.0442911	0.0348004
Agarwall21	ARMC1	0.0911191	0.269458
Agarwall21	ARPC1B	-0.0391407	-0.342279
Agarwall21	ARPC2	0.0405583	-0.00586279
Agarwall21	ARPC3	0.0534205	0.0364294
Agarwall21	ASB9	-0.00410894	0.22427
Agarwall21	ASCC3	0.0348948	-0.0639152
Agarwall21	ASNA1	0.0490769	-0.00375033
Agarwall21	ASNS	0.507459	1.76531
Agarwall21	ASPH	0.156572	0.127902
Agarwall21	ASUN	-0.171165	-0.013552
Agarwall21	ATF7IP	1.1015	0.370769
Agarwall21	ATG3	-0.0766803	0.08357
Agarwall21	ATL3	0.0417959	-0.115115
Agarwall21	ATOX1	0.0547762	0.243644
Agarwall21	ATP1A1	0.014891	0.0161392
Agarwall21	ATP2A2	0.121005	0.0489709
Agarwall21	ATP2B1	0.12381	0.150705
Agarwall21	ATP6V1A	0.0262042	-0.0352288
Agarwall21	ATP6V1H	0.0505255	0.0932691
Agarwall21	ATXN10	0.00797948	0.114222
Agarwall21	BAG2	-0.0716212	0.178268
Agarwall21	BANF1	0.0600538	0.224911
Agarwall21	BASP1	0.114588	0.361206
Agarwall21	BCAP31	0.145936	0.262808
Agarwall21	BET1L	0.189878	-0.378355
Agarwall21	BIRC6	0.0369707	-0.179828
Agarwall21	BOP1	-0.1125	0.5591
Agarwall21	BRAP	0.0232943	0.139347
Agarwall21	BRAT1	-0.162796	0.451395
Agarwall21	BRCC3	-0.0736429	-0.0554288
Agarwall21	BRE	0.130529	0.146407
Agarwall21	BTF3	-0.0632628	-0.277245
Agarwall21	BTN2A1	0.136871	0.135806
Agarwall21	BUB3	-0.0200916	-0.0716656
Agarwall21	BUD31	0.0930694	-0.0194832
Agarwall21	C14orf166	-0.0576915	0.190942
Agarwall21	C19orf43	-0.107175	0.0435241
Agarwall21	C3orf38	0.460883	0.0385446
Agarwall21	C6orf106	-0.417477	0.0654791
Agarwall21	CACYBP	-0.114187	-0.0818658
Agarwall21	CALCOCO2	0.145752	0.0561922
Agarwall21	CAMK2G	0.0390106	0.236575
Agarwall21	CAND1	0.0448778	0.408084
Agarwall21	CAND2	0.335387	-0.16979
Agarwall21	CANT1	-0.227336	0.21311
Agarwall21	CAPN2	0.141461	0.228567
Agarwall21	CAPRIN1	-0.115617	0.396968
Agarwall21	CAPZA1	0.00748429	0.458545
Agarwall21	CARHSP1	0.112487	-0.21579
Agarwall21	CASK	0.282966	0.124555
Agarwall21	CAV1	0.0801385	-0.328835
Agarwall21	CBR1	0.153278	0.241557
Agarwall21	CBX1	0.0896166	-0.145035
Agarwall21	CBX3	0.0307626	-0.0324799
Agarwall21	CCDC47	-0.000749626	-0.00515267
Agarwall21	CCDC50	0.0735307	-0.0253448
Agarwall21	CCT3	-0.0462847	-0.194325
Agarwall21	CCT4	-0.070913	-0.108349
Agarwall21	CCT6A	-0.0662434	0.152945
Agarwall21	CCT7	-0.0486193	-0.0495005
Agarwall21	CCT8	-0.102667	-0.0202233
Agarwall21	CD151	-0.221756	-0.265731
Agarwall21	CD320	-0.256494	-0.105434
Agarwall21	CD44	0.000208216	0.00664101
Agarwall21	CD63	-0.305249	-0.404051
Agarwall21	CD97	-0.00011111	-0.0795687
Agarwall21	CDA	-0.0966715	-0.057041
Agarwall21	CDC123	0.116677	0.247238
Agarwall21	CDC27	0.119757	0.615456
Agarwall21	CDC37	-0.0232734	0.0312316
Agarwall21	CDC42EP2	0.460405	0.432562
Agarwall21	CDC42EP4	-0.00572707	0.0362817
Agarwall21	CDC5L	-0.0202523	-0.00275452
Agarwall21	CDCP1	-0.0602549	-0.135592
Agarwall21	CDIPT	0.0186363	-0.156571
Agarwall21	CDK4	-0.115611	0.267564
Agarwall21	CDK5RAP3	0.117933	-0.0578615
Agarwall21	CDYL	0.342034	0.032604
Agarwall21	CELF1	0.0723918	0.33669
Agarwall21	CETN2	-0.12756	0.139302
Agarwall21	CFAP36	0.20455	-0.150821
Agarwall21	CFL2	-0.0247892	0.325307
Agarwall21	CHMP1A	-0.136371	-0.176421
Agarwall21	CHMP1B	0.0836582	0.0927133
Agarwall21	CHMP2A	0.0762963	-0.134874
Agarwall21	CHMP2B	0.00455884	0.1157
Agarwall21	CHMP4B	0.0892046	0.063017
Agarwall21	CHORDC1	-0.012954	0.343848
Agarwall21	CHTOP	0.415871	0.50397
Agarwall21	CIAO1	-0.146769	-0.168829
Agarwall21	CKAP4	0.061751	0.170314
Agarwall21	CLDN3	0.170599	-0.044699
Agarwall21	CLIC1	0.0379512	0.200835
Agarwall21	CLIC4	0.222087	0.516055
Agarwall21	CLINT1	0.0467502	-0.803743
Agarwall21	CLNS1A	-0.0401763	-0.0146903
Agarwall21	CLTA	-0.0189217	0.0986707
Agarwall21	CLTC	0.00809096	0.338983
Agarwall21	CMIP	0.170334	0.0526011
Agarwall21	CMPK1	-0.0183491	0.629237
Agarwall21	CNBP	-0.0198842	0.0779779
Agarwall21	CNN3	-0.15993	-0.198341
Agarwall21	COL6A2	-0.0544688	0.137937
Agarwall21	COMT	0.0558799	0.294783
Agarwall21	COPA	0.038282	0.00663827
Agarwall21	COPB1	0.0633272	0.411524
Agarwall21	COPE	0.018047	0.337335
Agarwall21	COPS2	-0.0124252	-0.208643
Agarwall21	COPS3	-0.0360403	0.332592
Agarwall21	COPS5	-0.0937018	0.0297208
Agarwall21	COPS7A	-0.0576234	0.326845
Agarwall21	COPS7B	-0.0318934	-0.0772918
Agarwall21	COPS8	0.141891	-0.116696
Agarwall21	COPZ1	0.0907935	-0.0488321
Agarwall21	COTL1	-0.0452679	0.340267
Agarwall21	COX7A2	0.0126189	0.368635
Agarwall21	CPNE1	0.00970479	0.0237384
Agarwall21	CPNE3	-0.108098	0.159229
Agarwall21	CPSF6	-0.017319	0.145537
Agarwall21	CPT1A	0.179861	0.000398351
Agarwall21	CRABP2	0.0252012	0.26468
Agarwall21	CRBN	0.186207	0.0896388
Agarwall21	CRIP1	0.0412357	0.196093
Agarwall21	CSE1L	-0.0687998	0.375331
Agarwall21	CSTB	0.0851196	-0.318024
Agarwall21	CSTF2	0.159375	-0.0125311
Agarwall21	CSTF2T	0.135091	0.116788
Agarwall21	CTBP2	-0.0307384	0.546077
Agarwall21	CTNNB1	0.083772	0.346164
Agarwall21	CTPS1	-0.101496	1.05182
Agarwall21	CUL1	-0.0419167	0.948949
Agarwall21	CUL2	-0.0260393	-0.0684684
Agarwall21	CUL3	0.118287	0.353475
Agarwall21	CUL4A	0.221047	-0.104291
Agarwall21	CUL5	0.090692	-0.129769
Agarwall21	CUTA	-0.0408084	-0.477238
Agarwall21	CYB5A	0.0457834	0.0597299
Agarwall21	CYB5R3	0.180245	0.218301
Agarwall21	CYHR1	0.142641	-0.575025
Agarwall21	CYP51A1	-0.0341655	0.342801
Agarwall21	DAG1	0.0270975	0.221395
Agarwall21	DAP	0.118761	-0.0670436
Agarwall21	DBNL	7.18713e-06	0.0436362
Agarwall21	DCAF7	-0.0149032	-0.429871
Agarwall21	DCAF8	0.0151563	-0.162221
Agarwall21	DCAKD	0.0221462	-0.225735
Agarwall21	DCBLD2	0.105824	0.118062
Agarwall21	DCPS	0.0717504	0.0487413
Agarwall21	DCTN4	0.132442	0.315139
Agarwall21	DCTN5	0.0503502	0.133
Agarwall21	DCUN1D1	-0.0192717	-0.0303303
Agarwall21	DDB1	-0.0404392	0.472259
Agarwall21	DDI2	-0.094713	-0.0704931
Agarwall21	DDX1	0.0155382	-0.786824
Agarwall21	DDX19A	-0.0753918	-0.0189578
Agarwall21	DHPS	-0.171952	0.389442
Agarwall21	DHRS3	0.217906	0.246387
Agarwall21	DHX32	0.563103	0.285373
Agarwall21	DIP2B	0.00449065	0.360993
Agarwall21	DNAJA1	-0.0944186	0.087953
Agarwall21	DNAJA2	-0.0515571	0.0616681
Agarwall21	DNAJB1	0.00268707	0.35204
Agarwall21	DNAJB2	0.0948872	-0.0108883
Agarwall21	DNAJB6	-0.17342	-0.041386
Agarwall21	DNAJC7	-0.150187	-0.204479
Agarwall21	DNAJC8	0.0457267	0.142132
Agarwall21	DNMT1	-0.032697	-0.0783544
Agarwall21	DPYSL2	0.0739521	0.757756
Agarwall21	DRAP1	-0.110724	0.103272
Agarwall21	DRG1	-0.0314223	-0.252975
Agarwall21	DTX3L	0.0982528	0.950467
Agarwall21	DUSP3	-0.106344	0.214263
Agarwall21	DUSP6	0.31455	0.381037
Agarwall21	DUT	-0.339117	-0.161778
Agarwall21	DVL1	0.10469	0.169081
Agarwall21	DYNC1H1	0.0115778	0.0880327
Agarwall21	DYNLRB1	-0.0305416	0.108067
Agarwall21	DYNLT1	-0.380699	0.227142
Agarwall21	DYNLT3	0.0617861	0.0687633
Agarwall21	EDF1	-0.0315343	0.235498
Agarwall21	EEF1A2	0.244811	0.167126
Agarwall21	EEF1D	1.02578	0.0526551
Agarwall21	EEF2	-0.0684752	-0.524927
Agarwall21	EFHD2	0.0201276	0.0613081
Agarwall21	EFNB1	0.0898321	0.337519
Agarwall21	EGFR	-0.0884386	0.206737
Agarwall21	EHD1	0.066857	0.0422004
Agarwall21	EHD4	0.00939996	-0.457838
Agarwall21	EIF2S1	0.00165762	-0.0762357
Agarwall21	EIF3E	-0.0758004	-0.177953
Agarwall21	EIF3I	-0.120866	0.0775126
Agarwall21	EIF3K	-0.145348	0.548238
Agarwall21	EIF3M	-0.0789465	0.0170515
Agarwall21	EIF4A1	-0.0815918	0.0893201
Agarwall21	EIF5	-0.123917	0.143187
Agarwall21	ELAVL1	-0.0594821	0.161269
Agarwall21	ELOF1	0.0952294	-0.297281
Agarwall21	ELOVL5	0.233115	0.158568
Agarwall21	EMC3	0.0701781	0.258685
Agarwall21	EML3	0.0925347	-0.138727
Agarwall21	ENO1	-0.0136312	0.138566
Agarwall21	ENO2	0.0413242	0.00124798
Agarwall21	EPB41L2	0.0961208	0.0812077
Agarwall21	EPCAM	-0.00247579	-0.0833164
Agarwall21	EPHA2	0.063704	0.209109
Agarwall21	EPM2AIP1	-0.0330426	0.62699
Agarwall21	EPN1	0.168137	-0.204046
Agarwall21	EPN2	0.550265	-0.152339
Agarwall21	EPPK1	0.0511775	0.0847219
Agarwall21	EPRS	0.0714065	0.250894
Agarwall21	EPS15	0.119479	0.0166572
Agarwall21	EPS15L1	-0.013345	-0.0425844
Agarwall21	ERGIC2	-0.182713	-0.393083
Agarwall21	ERGIC3	-0.203159	0.0231318
Agarwall21	ERH	-0.0216323	-0.28968
Agarwall21	EWSR1	0.108853	0.515293
Agarwall21	EXD2	0.16908	-0.0235745
Agarwall21	EXOC4	-0.0223231	-0.610194
Agarwall21	EXOSC4	-0.184357	0.193462
Agarwall21	F11R	0.0655775	0.196001
Agarwall21	F2R	0.135516	-0.0368227
Agarwall21	F2RL1	0.0603083	-0.0777465
Agarwall21	FABP4	0.0575044	-0.027824
Agarwall21	FABP5	0.196874	0.163478
Agarwall21	FADS2	-0.0425851	0.0621566
Agarwall21	FAF2	0.0612418	-1.03535
Agarwall21	FAM188A	0.164153	0.479555
Agarwall21	FAM213B	-0.0321499	0.231006
Agarwall21	FAM21A	0.0982411	-0.186199
Agarwall21	FAM49B	0.0860746	0.0845293
Agarwall21	FAM84B	0.199981	0.690172
Agarwall21	FARSB	-0.0416385	0.131151
Agarwall21	FASN	-0.0233806	0.263764
Agarwall21	FDPS	0.0153439	0.258205
Agarwall21	FEZ2	-0.168919	0.0408072
Agarwall21	FHL1	-0.0975275	-0.244116
Agarwall21	FKBP4	-0.0237545	0.292914
Agarwall21	FLNA	0.10157	0.342972
Agarwall21	FLNB	0.0871693	0.506649
Agarwall21	FLOT1	-0.0194618	-0.060562
Agarwall21	FN3KRP	-0.03359	-0.141496
Agarwall21	FOCAD	-0.0578635	-0.308737
Agarwall21	FRYL	-0.0901459	0.349436
Agarwall21	FSCN1	0.00282109	0.434497
Agarwall21	FUNDC1	0.386947	0.033597
Agarwall21	FXR1	0.0383328	-0.0534094
Agarwall21	FYCO1	-0.058445	0.254198
Agarwall21	FZD8	0.068808	0.0344739
Agarwall21	G3BP2	-0.0523456	0.0323057
Agarwall21	GABARAP	0.243886	-0.0858017
Agarwall21	GARS	0.182403	-0.479265
Agarwall21	GART	0.481774	0.204399
Agarwall21	GBA2	0.272429	0.310123
Agarwall21	GBE1	-0.101946	-0.108301
Agarwall21	GFPT1	0.0307034	0.515864
Agarwall21	GGA1	-0.000519212	0.107693
Agarwall21	GGA3	-0.189693	0.270327
Agarwall21	GIPC1	-0.103668	0.10673
Agarwall21	GMFB	0.0538623	0.513252
Agarwall21	GMPS	-0.0266837	0.312281
Agarwall21	GNA13	0.129966	-0.612826
Agarwall21	GNAS	-0.009491	-0.143009
Agarwall21	GNB1	-0.0318567	-0.258494
Agarwall21	GNB2	-0.00500243	-0.107783
Agarwall21	GNB2L1	-0.0601889	-0.28341
Agarwall21	GNE	-0.000678351	0.0225178
Agarwall21	GNG12	0.189851	0.157802
Agarwall21	GNG2	-0.418785	0.148351
Agarwall21	GNPNAT1	-0.0882111	0.113367
Agarwall21	GOLGA4	-0.0474202	0.224926
Agarwall21	GOLGA7	-0.208462	0.0810387
Agarwall21	GOLPH3L	0.0655704	-0.0951946
Agarwall21	GOLT1B	-0.287576	-0.195535
Agarwall21	GOSR1	-0.201723	0.261326
Agarwall21	GOSR2	0.0354165	-0.143898
Agarwall21	GPRC5A	0.322611	0.018869
Agarwall21	GPRC5C	0.0284778	0.20832
Agarwall21	GPS1	0.0692537	-0.200183
Agarwall21	GRB2	0.0326483	0.129555
Agarwall21	GRPR	-0.056094	-0.10713
Agarwall21	GRSF1	-0.0319222	-0.038049
Agarwall21	GSDMD	0.0648512	0.675218
Agarwall21	GSPT1	0.0381275	0.580173
Agarwall21	GTF3C4	-0.121148	1.34556
Agarwall21	H1F0	0.00913275	0.339187
Agarwall21	H1FX	0.211085	1.62206
Agarwall21	H2AFX	0.10156	0.0710741
Agarwall21	H2AFY	-0.0434574	0.22823
Agarwall21	H2AFY2	-0.13886	-0.0323865
Agarwall21	HAS3	-0.109921	0.108749
Agarwall21	HAT1	-0.188628	-0.12554
Agarwall21	HDAC1	0.0265215	0.26811
Agarwall21	HDGF	0.0769752	0.498757
Agarwall21	HECTD1	-0.137356	-0.185032
Agarwall21	HEXIM1	0.0259817	0.496599
Agarwall21	HGS	-0.0591008	-0.14964
Agarwall21	HINT1	-0.00991694	0.380533
Agarwall21	HINT3	0.269174	-0.0832248
Agarwall21	HIP1R	-0.00814236	0.0227243
Agarwall21	HK1	-0.00806235	0.201206
Agarwall21	HLA-A	0.321478	-0.051638
Agarwall21	HLTF	-0.149984	0.0479125
Agarwall21	HM13	0.0784046	0.270135
Agarwall21	HMGA1	0.418568	0.451905
Agarwall21	HMGB2	0.0487297	0.289657
Agarwall21	HMGB3	0.0560397	0.152277
Agarwall21	HMGN1	0.138677	0.159008
Agarwall21	HMGN2	0.113761	0.156589
Agarwall21	HN1	-0.0826176	-0.226624
Agarwall21	HNRNPAB	0.0011537	-0.0631721
Agarwall21	HNRNPC	0.240603	0.174734
Agarwall21	HNRNPH1	-0.060237	0.1787
Agarwall21	HNRNPK	-0.00704153	0.0172769
Agarwall21	HNRNPL	0.0203031	0.280589
Agarwall21	HNRNPM	0.162253	0.118865
Agarwall21	HNRNPU	0.00458103	0.367338
Agarwall21	HOXB13	-0.14515	0.211797
Agarwall21	HPGD	0.338598	0.395043
Agarwall21	HRSP12	-0.0504822	0.474139
Agarwall21	HSD17B12	0.104396	0.0423022
Agarwall21	HSP90AB1	-0.0911429	0.0259097
Agarwall21	HSP90AB4P	-0.10112	-0.0801632
Agarwall21	HSPA2	-0.0174376	0.0131595
Agarwall21	HSPA8	-0.120248	0.050171
Agarwall21	HSPH1	-0.0937015	0.420149
Agarwall21	HTATIP2	0.239011	-0.348434
Agarwall21	HUWE1	-0.0235968	0.0573598
Agarwall21	ICAM1	0.307549	0.3745
Agarwall21	IGF2BP2	0.0271715	0.426972
Agarwall21	IGF2BP3	0.0267291	0.263872
Agarwall21	IGF2R	0.0142781	-0.0221891
Agarwall21	IKBKG	-0.0886876	-0.316793
Agarwall21	ILF2	0.037821	0.304019
Agarwall21	ILF3	0.459024	0.145582
Agarwall21	IMPDH2	-0.16157	-0.107953
Agarwall21	INTS2	0.0947609	-0.1602
Agarwall21	INTS3	0.00717123	0.362494
Agarwall21	INTS7	0.0614665	-0.599995
Agarwall21	IST1	0.230907	0.195916
Agarwall21	ITCH	-0.208708	-0.18291
Agarwall21	ITGA3	-0.0536925	-0.0301247
Agarwall21	ITGA6	0.0833736	-0.0370418
Agarwall21	ITGB1	0.00516225	0.11522
Agarwall21	ITGB4	0.289943	0.307936
Agarwall21	ITM2C	0.655408	0.588771
Agarwall21	ITPA	0.00662932	-0.010383
Agarwall21	JAG1	-0.129365	0.445979
Agarwall21	KCMF1	0.109232	-0.160534
Agarwall21	KCNN4	0.479109	0.287289
Agarwall21	KCTD10	-0.020648	-0.643079
Agarwall21	KHDRBS1	0.0360242	0.222621
Agarwall21	KHSRP	0.0502055	0.256171
Agarwall21	KIAA0196	-0.0370174	0.0846474
Agarwall21	KIAA1033	0.00433289	0.134367
Agarwall21	KIAA1429	-0.186443	-0.27065
Agarwall21	KIAA1468	0.110817	-0.0486528
Agarwall21	KIF23	-0.0916442	-0.412825
Agarwall21	KIRREL	0.194475	-0.21209
Agarwall21	KPNA2	-0.208886	-0.315394
Agarwall21	KPNA6	-0.069397	0.0222227
Agarwall21	KPNB1	-0.0201285	0.226949
Agarwall21	KRAS	0.0700359	-0.958786
Agarwall21	KTN1	0.107537	0.712191
Agarwall21	LAGE3	0.281291	-0.586173
Agarwall21	LAMTOR1	-0.0375596	-0.085941
Agarwall21	LAMTOR2	0.0914472	0.38809
Agarwall21	LAMTOR5	-0.1598	0.013192
Agarwall21	LANCL1	0.0106039	0.11625
Agarwall21	LARP1	0.0634057	0.256343
Agarwall21	LARS	0.0552588	0.15079
Agarwall21	LASP1	0.0207739	0.316987
Agarwall21	LDHB	-0.0317615	0.0624991
Agarwall21	LDLR	-0.152908	-0.158646
Agarwall21	LEO1	-0.0279189	0.10142
Agarwall21	LGALS1	0.00268882	0.0694768
Agarwall21	LLGL2	0.245142	0.317444
Agarwall21	LMAN1	0.0920695	-0.115005
Agarwall21	LMNA	0.0804861	0.0661647
Agarwall21	LMNB1	-0.0457477	-0.18921
Agarwall21	LMNB2	-0.0181682	-0.0176392
Agarwall21	LNPEP	0.129298	0.330524
Agarwall21	LPIN2	0.148567	0.177912
Agarwall21	LRBA	0.0790427	0.23516
Agarwall21	LRP1	0.280437	0.144138
Agarwall21	LRRC20	0.0348388	0.16406
Agarwall21	LRRC59	0.0163932	0.0291144
Agarwall21	LRRC8E	0.0689621	0.260654
Agarwall21	LRSAM1	0.249886	0.211467
Agarwall21	LSM7	-0.141452	0.606908
Agarwall21	LSS	-0.0558006	-0.161661
Agarwall21	LYPLA2	0.0924344	0.053844
Agarwall21	MAGED2	-0.0360416	-0.0551432
Agarwall21	MALT1	-0.13907	-0.153829
Agarwall21	MAP3K2	-0.00616506	0.16626
Agarwall21	MAP4	0.185993	0.285738
Agarwall21	MAP4K4	0.216716	-0.149887
Agarwall21	MAPRE1	-0.0354838	0.0248302
Agarwall21	MARCKS	0.0832073	-0.0533214
Agarwall21	MARS	0.0495467	1.2801
Agarwall21	MAT2A	-0.0199133	0.287273
Agarwall21	MBOAT7	0.13154	0.279651
Agarwall21	MCL1	0.339478	0.224619
Agarwall21	MCM2	-0.196818	0.141978
Agarwall21	MCM4	-0.155221	0.54125
Agarwall21	MCM6	-0.189491	0.639643
Agarwall21	MCM7	-0.177038	-0.140931
Agarwall21	MED10	0.353549	-0.311569
Agarwall21	MED14	0.0150973	0.356286
Agarwall21	MET	0.0344024	0.195728
Agarwall21	MFAP1	0.0400711	-0.462787
Agarwall21	MFN2	-0.135589	0.791691
Agarwall21	MGST1	0.0687956	0.191662
Agarwall21	MIB1	-0.329524	-0.219231
Agarwall21	MIB2	0.0468138	-0.509057
Agarwall21	MID1IP1	0.0343438	0.0828544
Agarwall21	MIF	0.0775692	0.220641
Agarwall21	MIS18A	-0.390211	-0.426124
Agarwall21	MKRN2	0.0458475	0.327586
Agarwall21	MMGT1	-0.0234728	0.310695
Agarwall21	MORC3	0.0434965	-0.00854097
Agarwall21	MPHOSPH8	0.0622974	0.152599
Agarwall21	MPZL1	0.0628072	-0.0283462
Agarwall21	MRE11A	-0.12613	-1.5638
Agarwall21	MRPL20	0.0108352	-0.173637
Agarwall21	MSMP	0.214877	0.444593
Agarwall21	MTA2	0.0107936	0.648501
Agarwall21	MTAP	0.0385646	0.527333
Agarwall21	MTDH	0.235942	0.45249
Agarwall21	MTHFD1	0.182161	0.160376
Agarwall21	MTX1	0.143916	0.156317
Agarwall21	MYCBP2	0.0755047	0.117126
Agarwall21	MYH9	0.0161314	0.149983
Agarwall21	MYL6	0.207864	0.107789
Agarwall21	MYO1B	0.06603	0.0788002
Agarwall21	MYO1C	0.278564	-0.0487767
Agarwall21	MYO6	-0.042474	-0.351055
Agarwall21	MYOF	0.0564158	0.121199
Agarwall21	NAA10	-0.0693738	0.109898
Agarwall21	NAA50	-0.0408689	-0.151127
Agarwall21	NAE1	0.11301	-0.0140666
Agarwall21	NAP1L4	0.0412379	-0.161442
Agarwall21	NASP	-0.0970207	0.198215
Agarwall21	NBAS	0.0815287	0.176852
Agarwall21	NCAPD2	-0.117828	-0.202875
Agarwall21	NCAPG	-0.257201	-0.243893
Agarwall21	NCKAP1	0.0215859	-0.280398
Agarwall21	NCL	-0.0164432	0.293287
Agarwall21	NDC1	0.0450331	0.0437248
Agarwall21	NDUFA12	0.264355	-0.0391828
Agarwall21	NEDD4L	-0.122591	0.676772
Agarwall21	NEDD8	-0.0850908	-0.0810122
Agarwall21	NGLY1	0.00884569	0.028649
Agarwall21	NHP2L1	0.0258303	0.0189631
Agarwall21	NISCH	-0.0523245	-0.17553
Agarwall21	NMD3	0.00778182	-0.707853
Agarwall21	NME1	-0.0209822	0.0448193
Agarwall21	NONO	0.0034791	0.229906
Agarwall21	NOP56	-0.0407344	0.122472
Agarwall21	NPC1	0.107394	-0.207933
Agarwall21	NPLOC4	-0.04845	0.0947092
Agarwall21	NPM1	-0.0390788	0.222471
Agarwall21	NPY1R	0.339837	0.140182
Agarwall21	NSDHL	0.0777519	0.161242
Agarwall21	NSFL1C	-0.0421215	-0.141134
Agarwall21	NSUN2	-0.00855306	0.516159
Agarwall21	NUCKS1	0.159232	-0.180358
Agarwall21	NUDT16L1	0.0771927	0.217626
Agarwall21	NUDT21	0.0643609	0.234011
Agarwall21	NUP153	-0.0107704	-0.161906
Agarwall21	NUP155	-0.0840394	-0.115726
Agarwall21	NUP188	-0.0348301	-0.114703
Agarwall21	NUP205	-0.0277816	0.287326
Agarwall21	NUP93	-0.0640304	-0.0836346
Agarwall21	OGFR	0.171307	0.691942
Agarwall21	OGT	-0.125962	0.0261666
Agarwall21	OLA1	0.0412235	-0.166659
Agarwall21	OPTN	-0.199025	0.0803419
Agarwall21	OSGEP	0.0518554	1.00123
Agarwall21	OTUD6B	-0.0411223	-0.0794244
Agarwall21	OTULIN	-0.0362766	-0.145487
Agarwall21	PA2G4	-0.0129469	0.0650109
Agarwall21	PABPC1	-0.0632555	0.165147
Agarwall21	PABPC4	-0.0194019	-0.132806
Agarwall21	PABPN1	0.130287	0.327024
Agarwall21	PAICS	-0.0703682	-0.206503
Agarwall21	PAIP1	-0.0464893	0.148803
Agarwall21	PANX1	-0.156927	0.148885
Agarwall21	PAPSS1	-0.0152198	0.758156
Agarwall21	PAPSS2	-0.000118167	0.38111
Agarwall21	PARG	-0.102915	-0.157054
Agarwall21	PARK2	1.50439	2.0339
Agarwall21	PARP1	-0.0195802	0.221471
Agarwall21	PARP14	0.197678	1.32153
Agarwall21	PAWR	0.234451	-0.0967121
Agarwall21	PCBP1	0.00299198	0.080807
Agarwall21	PCBP2	0.274195	0.187503
Agarwall21	PCM1	-0.248602	-0.0770741
Agarwall21	PCNA	-0.145978	-0.205149
Agarwall21	PDAP1	-0.0518624	0.0114176
Agarwall21	PDCD5	-0.0314861	-0.415623
Agarwall21	PDE12	-0.137297	0.325751
Agarwall21	PEA15	-0.0557024	0.160758
Agarwall21	PES1	-0.0405699	0.0244898
Agarwall21	PEX19	0.0376635	-0.18912
Agarwall21	PEX5	-0.084904	0.00680848
Agarwall21	PFDN1	-0.0667584	0.0132204
Agarwall21	PFDN2	-0.0844762	-0.00640485
Agarwall21	PFDN5	-0.0698918	-0.22741
Agarwall21	PFN1	-0.0265257	0.029756
Agarwall21	PFN2	-0.0344068	-0.105391
Agarwall21	PGD	0.00925036	-0.0783167
Agarwall21	PGM3	0.00829805	0.0666446
Agarwall21	PGM5	0.0791915	0.440033
Agarwall21	PGRMC1	-0.00289964	0.0734476
Agarwall21	PHC2	0.224443	0.308287
Agarwall21	PHIP	-0.0205123	0.0773953
Agarwall21	PHLDA1	0.386624	0.731802
Agarwall21	PI4K2A	-0.0664298	-0.182011
Agarwall21	PICALM	0.0561449	-0.399108
Agarwall21	PIK3C2A	0.00407727	0.0318621
Agarwall21	PIK3C3	0.373811	0.0540385
Agarwall21	PIN1	-0.0453636	0.248521
Agarwall21	PIP5K1A	-0.131745	0.230661
Agarwall21	PITHD1	0.131787	0.229858
Agarwall21	PITPNB	-0.0718721	-0.119053
Agarwall21	PKP1	-0.143928	0.149934
Agarwall21	PLAA	-0.0901842	0.130461
Agarwall21	PLAU	0.0170183	-0.520317
Agarwall21	PLCB4	0.160791	-0.128145
Agarwall21	PLD3	0.159416	0.358081
Agarwall21	PLEC	0.135057	0.090457
Agarwall21	PLIN3	0.0602652	0.175169
Agarwall21	PLS3	-0.0513486	0.180442
Agarwall21	PMVK	0.0742439	0.165995
Agarwall21	PNMA1	0.146941	-0.464905
Agarwall21	PNPLA6	0.190896	0.848479
Agarwall21	PODXL	-0.127158	-0.141541
Agarwall21	POLD1	-0.244779	-1.19634
Agarwall21	POLD2	-0.144567	-0.115792
Agarwall21	POLR2A	0.0447337	0.00714693
Agarwall21	POLR2B	-0.0552677	-0.0230679
Agarwall21	POLR2G	-0.0293594	0.831059
Agarwall21	POLR2L	0.0320017	-0.276292
Agarwall21	POLR3A	0.101393	-0.190359
Agarwall21	POMK	0.184262	-0.0326052
Agarwall21	POMP	0.103334	0.155194
Agarwall21	PPAP2B	-0.011271	-0.0613032
Agarwall21	PPIA	-0.0141324	0.21578
Agarwall21	PPID	-0.0228718	-0.039308
Agarwall21	PPL	0.195884	-0.297542
Agarwall21	PPM1G	-0.125459	0.322035
Agarwall21	PPP1CA	-0.0159034	0.243434
Agarwall21	PPP1CC	-0.00867767	0.316793
Agarwall21	PPP2CA	-0.0468304	0.113476
Agarwall21	PPP2CB	-0.196314	-0.0251881
Agarwall21	PPP2R1A	-0.00479052	-0.0551303
Agarwall21	PPP2R5D	-0.0128377	0.432737
Agarwall21	PPP4C	-0.0172259	-0.0429933
Agarwall21	PPP4R2	0.000963142	0.254797
Agarwall21	PRDX1	0.0553398	0.320543
Agarwall21	PREPL	-0.0163456	0.113232
Agarwall21	PRKACB	0.188065	0.0171977
Agarwall21	PRKDC	-0.00807687	0.208757
Agarwall21	PRMT5	-0.0211471	-0.0855539
Agarwall21	PRPF19	-0.0293497	0.113394
Agarwall21	PRPF8	0.0420352	0.207636
Agarwall21	PRPSAP1	-0.0533063	-0.457781
Agarwall21	PSAT1	0.281871	0.445412
Agarwall21	PSEN1	0.137299	0.24878
Agarwall21	PSMA2	0.0433312	0.127029
Agarwall21	PSMA3	-0.0571559	-0.403673
Agarwall21	PSMA4	-0.00147646	-0.262048
Agarwall21	PSMA5	-0.0545706	-0.0894286
Agarwall21	PSMA6	-0.0576039	-0.187871
Agarwall21	PSMA7	-0.011353	-0.323906
Agarwall21	PSMB1	-0.0216216	-0.0744522
Agarwall21	PSMB2	-0.0852579	-0.0169605
Agarwall21	PSMB4	-0.0373061	0.0877694
Agarwall21	PSMB5	-0.039462	-0.132544
Agarwall21	PSMC1	0.058691	0.055034
Agarwall21	PSMC2	0.0678754	0.110218
Agarwall21	PSMC3	-0.00960871	0.0700881
Agarwall21	PSMC4	-0.0344033	0.0742074
Agarwall21	PSMC5	-0.0109732	-0.0576578
Agarwall21	PSMD1	-0.0160796	0.0751828
Agarwall21	PSMD10	0.00889028	-0.489504
Agarwall21	PSMD13	0.223115	-0.326531
Agarwall21	PSMD14	-0.0081354	-0.282512
Agarwall21	PSMD3	0.0184835	0.443833
Agarwall21	PSMD4	-0.00243346	-0.171645
Agarwall21	PSMD5	-0.0746198	0.121154
Agarwall21	PSMD7	-0.0372727	-0.0942585
Agarwall21	PSMD9	0.0134519	-0.0239001
Agarwall21	PSMF1	0.181755	0.010853
Agarwall21	PSMG2	0.0379526	0.419829
Agarwall21	PTBP1	0.00303693	-0.256107
Agarwall21	PTGES3	-0.0854943	0.325928
Agarwall21	PTMS	0.22122	0.158715
Agarwall21	PTOV1	0.0251781	0.21615
Agarwall21	PTP4A2	0.0189712	0.0868036
Agarwall21	PTPN23	0.1084	0.457322
Agarwall21	PTRH2	0.191277	0.0836096
Agarwall21	PTTG1IP	0.208635	-0.0294218
Agarwall21	PWP1	-0.0465474	0.240222
Agarwall21	PXN	9.2765e-05	-0.0212765
Agarwall21	PYCRL	-0.0690479	0.0531416
Agarwall21	PYGB	0.209377	0.262798
Agarwall21	PYGL	0.0593164	0.132622
Agarwall21	QDPR	-0.010543	0.169116
Agarwall21	QTRT1	-0.0532723	0.292864
Agarwall21	RAB11B	-0.0191343	0.287791
Agarwall21	RAB18	-0.010655	0.107344
Agarwall21	RAB1A	0.0894939	0.00878466
Agarwall21	RAB22A	0.0926685	0.193773
Agarwall21	RAB35	-0.0987849	-0.0391613
Agarwall21	RAB3GAP2	0.0593907	-0.173685
Agarwall21	RAB5B	0.273513	-0.0305322
Agarwall21	RAB7A	-5.60027e-05	0.558526
Agarwall21	RABGEF1	-0.23951	0.157131
Agarwall21	RABGGTB	-0.23096	-0.0667381
Agarwall21	RAC2	0.0354732	-0.704699
Agarwall21	RACGAP1	-0.0274847	-0.461856
Agarwall21	RAD18	-0.528863	-0.375601
Agarwall21	RAD23A	0.207044	-0.018606
Agarwall21	RAD23B	0.020812	0.10461
Agarwall21	RAD9A	-0.0868363	-0.00336911
Agarwall21	RAE1	-0.00894051	-0.0767158
Agarwall21	RAN	-0.0260201	0.09371
Agarwall21	RANGAP1	-0.0898767	-0.357315
Agarwall21	RAP1B	0.0314093	-0.148722
Agarwall21	RASA3	0.0761974	0.299823
Agarwall21	RAVER1	0.0298933	0.22938
Agarwall21	RBBP4	0.033198	-0.0862614
Agarwall21	RBBP5	0.0119773	0.477384
Agarwall21	RBBP7	-0.0697955	-0.00116349
Agarwall21	RBCK1	0.45411	0.250675
Agarwall21	RBM25	-0.012398	0.592085
Agarwall21	RBMX	0.0435147	0.211709
Agarwall21	RCC2	-0.124998	0.155005
Agarwall21	RDH10	0.38585	-0.534173
Agarwall21	RDH11	0.00489118	-0.174414
Agarwall21	RDX	0.000481133	0.109165
Agarwall21	RECQL	0.00864431	-0.0235941
Agarwall21	REEP3	0.185257	0.0864998
Agarwall21	REEP5	0.172881	0.470699
Agarwall21	REEP6	0.270659	-0.467269
Agarwall21	RER1	0.209904	-0.333521
Agarwall21	RETSAT	0.197376	0.150818
Agarwall21	RFC4	-0.140643	0.0426233
Agarwall21	RHEB	0.0974729	0.285575
Agarwall21	RIN1	-0.248159	0.0081917
Agarwall21	RIN2	0.11815	0.502855
Agarwall21	RNF114	0.0354402	0.0843397
Agarwall21	RNF167	-0.421527	-0.204829
Agarwall21	RNF213	0.0369591	0.258171
Agarwall21	RNF31	0.00970239	0.156844
Agarwall21	RNF5	-0.0415829	-0.136159
Agarwall21	RNH1	-0.028879	0.122077
Agarwall21	RNMT	-0.0310547	0.603964
Agarwall21	RP2	0.0495732	0.193394
Agarwall21	RPA1	-0.113975	0.381818
Agarwall21	RPIA	-0.29203	-0.428819
Agarwall21	RPL10	0.00895453	-0.198578
Agarwall21	RPL10A	-0.0151734	0.126316
Agarwall21	RPL11	-0.00329445	-0.177994
Agarwall21	RPL13	-0.062777	0.430383
Agarwall21	RPL13A	-0.035264	-0.112307
Agarwall21	RPL14	-0.043237	-1.2871
Agarwall21	RPL15	-0.0833736	0.0552581
Agarwall21	RPL18	-0.033999	0.0563312
Agarwall21	RPL18A	-0.137753	-0.0247249
Agarwall21	RPL19	-0.0574707	0.753002
Agarwall21	RPL22	-0.0560819	-0.241899
Agarwall21	RPL23A	-0.0112392	0.248051
Agarwall21	RPL27	0.0340396	-0.0163602
Agarwall21	RPL28	-0.0614661	-0.0128129
Agarwall21	RPL29	0.0268941	0.752144
Agarwall21	RPL30	-0.0755823	-0.37745
Agarwall21	RPL32	-0.0646583	0.252603
Agarwall21	RPL35	-0.0736894	0.373516
Agarwall21	RPL35A	-0.0342198	0.164902
Agarwall21	RPL36	-0.122366	0.356577
Agarwall21	RPL38	-0.0419231	-0.016641
Agarwall21	RPL4	-0.0621684	0.116142
Agarwall21	RPL5	-0.0687538	-0.0204094
Agarwall21	RPL6	-0.0458122	0.548571
Agarwall21	RPL8	-0.0786616	0.248487
Agarwall21	RPL9	-0.0263178	0.0858413
Agarwall21	RPLP0	0.00143226	0.283134
Agarwall21	RPLP2	-0.0239758	-0.126097
Agarwall21	RPN1	0.0689765	-0.100536
Agarwall21	RPS10	-0.0602723	0.0683957
Agarwall21	RPS13	0.0289848	-0.351446
Agarwall21	RPS14	0.0332662	0.151778
Agarwall21	RPS15	-0.0470482	0.0139021
Agarwall21	RPS16	-0.0369873	0.311647
Agarwall21	RPS17	0.0685271	-0.0131895
Agarwall21	RPS20	0.00872043	-0.0353358
Agarwall21	RPS21	-0.0838574	0.30459
Agarwall21	RPS24	-0.0601142	-0.166012
Agarwall21	RPS25	-0.0299533	-0.162844
Agarwall21	RPS28	-0.124125	-0.914433
Agarwall21	RPS3	-0.0366148	-0.174889
Agarwall21	RPS3A	-0.0491328	-0.166459
Agarwall21	RPS4X	-0.00208204	-0.0990398
Agarwall21	RPS5	-0.0712904	-0.0958166
Agarwall21	RPS7	-0.0680456	-0.0213164
Agarwall21	RPS8	-0.0880944	0.0960662
Agarwall21	RPS9	-0.0833035	0.104716
Agarwall21	RRM1	-0.119226	-0.159814
Agarwall21	RRP15	-0.29508	-0.276411
Agarwall21	RSF1	-0.00602374	-1.29637
Agarwall21	RTCB	0.0135972	0.337227
Agarwall21	RTN3	-0.038371	0.360246
Agarwall21	RTN4	0.0692814	-0.171859
Agarwall21	RUVBL2	-0.0494883	-0.175892
Agarwall21	S100A10	0.196667	0.329408
Agarwall21	S100A13	0.115308	0.422635
Agarwall21	S100A6	0.190983	0.315246
Agarwall21	SAAL1	-0.210762	0.414086
Agarwall21	SAE1	0.0124001	-0.144074
Agarwall21	SAMHD1	0.0788385	0.144302
Agarwall21	SBDS	-0.00306621	0.214019
Agarwall21	SCAMP1	0.25679	0.0104534
Agarwall21	SCAMP3	-0.0192172	-0.288468
Agarwall21	SCCPDH	0.10514	0.398736
Agarwall21	SCD	-0.14564	0.456128
Agarwall21	SCFD1	0.114076	-0.0468687
Agarwall21	SCRIB	0.0915351	0.113823
Agarwall21	SDSL	-0.1209	0.217009
Agarwall21	SEC13	0.117955	0.349658
Agarwall21	SEC16A	0.103453	0.351044
Agarwall21	SEC22B	0.114922	-0.110255
Agarwall21	SEC23A	0.113273	0.386618
Agarwall21	SEC23B	0.0413635	0.186755
Agarwall21	SEC23IP	-0.0709962	0.209326
Agarwall21	SEC24C	0.0826087	0.264572
Agarwall21	SEC61A1	-0.0220262	-0.0366459
Agarwall21	SEH1L	-0.0457912	-0.0863732
Agarwall21	SEPTIN2	0.0379508	-0.0115369
Agarwall21	SEPTIN6	0.0201664	0.0113964
Agarwall21	SEPTIN9	0.155811	0.00592699
Agarwall21	SERF2	0.0329929	-0.0526891
Agarwall21	SERPINB5	0.0574685	0.181074
Agarwall21	SET	0.339945	0.186723
Agarwall21	SF1	-0.0175823	0.164164
Agarwall21	SF3A1	0.0048694	0.486099
Agarwall21	SF3B3	-0.0276546	0.0322026
Agarwall21	SF3B6	0.069025	0.135238
Agarwall21	SFN	-0.028007	0.150742
Agarwall21	SFPQ	0.0298926	0.675314
Agarwall21	SGPL1	0.0665955	0.211363
Agarwall21	SGTA	-0.0895624	0.139882
Agarwall21	SH3BP5L	-0.270203	0.915975
Agarwall21	SHARPIN	-0.112627	0.113865
Agarwall21	SHKBP1	0.0892025	0.157452
Agarwall21	SIRT1	-0.152907	-0.552746
Agarwall21	SKP1	0.0796786	0.180685
Agarwall21	SLC12A2	0.256428	0.320401
Agarwall21	SLC12A4	0.101964	0.0775258
Agarwall21	SLC16A1	0.0678521	0.465072
Agarwall21	SLC16A3	-0.0834156	0.103029
Agarwall21	SLC1A5	0.255018	0.305133
Agarwall21	SLC27A1	0.148084	0.0137219
Agarwall21	SLC2A1	-0.149728	-0.0209209
Agarwall21	SLC35B2	-0.121373	0.172818
Agarwall21	SLC35E1	0.0207365	0.115776
Agarwall21	SLC35F2	-0.110785	0.230049
Agarwall21	SLC38A1	0.292861	1.05061
Agarwall21	SLC38A2	0.372835	0.402728
Agarwall21	SLC39A14	-0.471204	0.112373
Agarwall21	SLC39A7	0.140389	0.137642
Agarwall21	SLC3A2	0.227849	0.425162
Agarwall21	SLC4A2	0.00214829	-0.120077
Agarwall21	SLC4A7	0.0783558	0.172597
Agarwall21	SLC5A3	0.124318	0.0128187
Agarwall21	SLC6A8	0.0664365	0.379702
Agarwall21	SLC7A5	0.107428	0.27058
Agarwall21	SMARCA1	-0.0198176	0.186105
Agarwall21	SMARCA4	0.0217013	-0.109049
Agarwall21	SMARCA5	-0.00959937	-0.13314
Agarwall21	SMARCB1	0.0229958	0.32138
Agarwall21	SMARCC1	-0.0572849	0.316381
Agarwall21	SMARCC2	-0.00158351	0.175686
Agarwall21	SMC3	-0.0420248	0.186973
Agarwall21	SMCHD1	0.0926503	0.121361
Agarwall21	SMPD4	0.05692	0.37689
Agarwall21	SMS	-0.0664681	-0.112181
Agarwall21	SMU1	-0.0813266	-0.410237
Agarwall21	SNRPC	-0.0360002	0.29381
Agarwall21	SNRPD3	-0.00621982	0.0912118
Agarwall21	SNRPE	-0.0345585	0.0708866
Agarwall21	SNRPF	-0.102083	0.167009
Agarwall21	SNX2	0.084028	-0.182029
Agarwall21	SOGA1	-0.254901	-0.0802726
Agarwall21	SOX9	0.348375	0.128459
Agarwall21	SP100	-0.0735147	0.144535
Agarwall21	SPAG9	0.267746	0.210136
Agarwall21	SPCS1	0.0771017	-0.283188
Agarwall21	SPINT2	0.250104	-0.0221339
Agarwall21	SPRY1	0.0945917	0.477038
Agarwall21	SPRY4	0.168687	0.105153
Agarwall21	SPTBN1	0.135981	0.0492979
Agarwall21	SPTLC1	0.294755	-0.288556
Agarwall21	SRI	0.0758327	0.05826
Agarwall21	SRP14	-0.0233005	0.188417
Agarwall21	SRP68	-0.0123252	0.122222
Agarwall21	SRP9	-0.0759657	-0.00954042
Agarwall21	SRPK2	0.135103	-0.161659
Agarwall21	SRRT	0.012415	0.101458
Agarwall21	SRSF1	0.014817	0.0207182
Agarwall21	SRSF7	-0.0520675	-0.0416769
Agarwall21	SRSF9	-0.139271	0.418433
Agarwall21	SSB	0.0220075	0.489296
Agarwall21	SSR4	0.00757076	-0.110475
Agarwall21	SSRP1	-0.020199	-0.195925
Agarwall21	SSSCA1	0.132145	0.234579
Agarwall21	SSU72	-0.312081	0.231083
Agarwall21	STAM	-0.173938	-0.293561
Agarwall21	STAM2	0.0811739	-0.0846342
Agarwall21	STEAP3	0.155257	-0.124034
Agarwall21	STMN1	-0.0628935	-0.158415
Agarwall21	STT3B	-0.00750596	0.743869
Agarwall21	STX10	0.140035	0.205376
Agarwall21	STX4	0.156842	-0.149405
Agarwall21	STX8	0.0179635	-0.0603482
Agarwall21	STXBP1	0.0813569	0.66789
Agarwall21	STXBP2	-0.0112932	-0.15521
Agarwall21	SUMO1	-0.0338097	0.200217
Agarwall21	SUMO2	-0.0507335	0.0312676
Agarwall21	SUMO3	-0.132457	0.0771073
Agarwall21	SUPT4H1	0.279411	0.129438
Agarwall21	SURF4	0.00919138	-0.160085
Agarwall21	SYAP1	0.000891929	0.104251
Agarwall21	SYNCRIP	0.0619605	0.303608
Agarwall21	TAGLN2	-0.0649486	0.141215
Agarwall21	TALDO1	0.00514626	0.416388
Agarwall21	TARS	-0.0188905	0.172281
Agarwall21	TBC1D15	-0.10849	-0.0259751
Agarwall21	TBC1D17	0.278364	-0.17299
Agarwall21	TBCA	-0.028983	0.218976
Agarwall21	TBXAS1	0.421739	0.193358
Agarwall21	TCEB1	-0.10676	-0.0401801
Agarwall21	TCERG1	-0.112681	0.204976
Agarwall21	TCP1	-0.0621387	-0.0179113
Agarwall21	TDP2	0.128015	-0.166565
Agarwall21	TECR	0.170249	-0.192929
Agarwall21	TES	0.132256	0.476688
Agarwall21	TFRC	0.298658	0.0434365
Agarwall21	TGFBRAP1	-0.0646593	-0.403163
Agarwall21	THEM6	0.137971	-0.0104353
Agarwall21	THOC3	0.136813	-0.0172842
Agarwall21	THTPA	0.487496	0.028713
Agarwall21	TIPRL	-0.0370974	-0.138984
Agarwall21	TK1	-0.0766866	0.176014
Agarwall21	TMCO1	0.0651358	0.492251
Agarwall21	TMED9	-0.0957102	0.192424
Agarwall21	TMEM115	0.612436	0.158605
Agarwall21	TMEM165	-0.049965	0.343721
Agarwall21	TMEM230	0.019456	-0.0112134
Agarwall21	TMEM41B	-0.0550239	-0.193854
Agarwall21	TMEM87A	-0.181607	0.120058
Agarwall21	TMEM9	0.0985449	0.0548948
Agarwall21	TMPO	0.0535918	0.112932
Agarwall21	TMSB10	0.0112558	0.0168855
Agarwall21	TMSB4X	0.221257	0.0365125
Agarwall21	TNPO1	-0.0308399	0.395659
Agarwall21	TNPO3	-0.0155451	0.131085
Agarwall21	TOLLIP	0.11404	-0.0190462
Agarwall21	TOM1	0.107181	0.552532
Agarwall21	TOM1L1	-0.286718	0.0561678
Agarwall21	TOM1L2	-0.121195	0.018835
Agarwall21	TOMM70A	0.0471563	0.057316
Agarwall21	TOP1	0.0605991	0.327693
Agarwall21	TOP2A	-0.383344	-0.245882
Agarwall21	TPD52	0.103363	0.073288
Agarwall21	TPD52L2	0.0229866	0.000276102
Agarwall21	TPMT	0.0703611	0.331366
Agarwall21	TPR	0.0328861	0.321862
Agarwall21	TPT1	-0.121898	0.282623
Agarwall21	TRAFD1	0.106833	0.0314813
Agarwall21	TRAPPC4	-0.0811498	-0.194044
Agarwall21	TRAPPC5	0.0432782	0.192298
Agarwall21	TRIM25	0.210764	0.554525
Agarwall21	TRIM28	0.0182593	0.107934
Agarwall21	TRIM32	-0.0629662	-0.276808
Agarwall21	TRIM5	0.0317313	-0.573602
Agarwall21	TRMT6	-0.130391	0.669447
Agarwall21	TSN	0.00581475	0.260228
Agarwall21	TSPYL5	0.0527812	0.507884
Agarwall21	TSTA3	0.0369918	-0.0132788
Agarwall21	TTC1	0.00852116	-0.0964769
Agarwall21	TUBA1B	-0.053965	-0.716366
Agarwall21	TUBA1C	-0.00596757	-0.763772
Agarwall21	TUBB	-0.0582376	-0.271931
Agarwall21	TUBB3	0.000946331	-0.732498
Agarwall21	TXNDC17	-0.0211953	0.192439
Agarwall21	TXNRD1	0.0506007	0.168436
Agarwall21	U2AF1	0.0878902	0.478102
Agarwall21	U2AF2	0.0118631	-0.201547
Agarwall21	UAP1	-0.217499	0.177795
Agarwall21	UBE2A	0.0789375	0.214402
Agarwall21	UBE2I	0.147172	0.356464
Agarwall21	UBE2L3	0.196048	0.125303
Agarwall21	UBE2M	0.0383077	-0.000595149
Agarwall21	UBE2O	-0.0289799	0.133194
Agarwall21	UBE2S	-0.415882	-0.173282
Agarwall21	UBE2T	-0.779969	-0.383338
Agarwall21	UBE2Z	-0.0163401	0.278401
Agarwall21	UBE3A	-0.0281427	0.203061
Agarwall21	UBFD1	0.00474849	0.314463
Agarwall21	UBL4A	0.0272226	-0.136295
Agarwall21	UBL5	-0.109726	-0.0508588
Agarwall21	UBL7	-0.0995473	0.203282
Agarwall21	UBQLN1	0.0219628	0.177185
Agarwall21	UBQLN2	-0.0010987	0.0769812
Agarwall21	UBR1	0.0750805	0.194602
Agarwall21	UBR3	0.0226841	-0.0930407
Agarwall21	UBR5	-0.0623761	0.121161
Agarwall21	UBXN7	0.0620071	0.224258
Agarwall21	UCHL5	-0.0686825	-0.0494335
Agarwall21	UCK2	0.137592	-0.30362
Agarwall21	UFM1	0.162609	0.451623
Agarwall21	UNC119B	0.00506844	0.363274
Agarwall21	UNC45A	-0.0150325	0.165613
Agarwall21	UPF1	-0.00550036	0.412051
Agarwall21	UQCRB	0.0267025	-0.584123
Agarwall21	UQCRQ	-0.0417321	0.371183
Agarwall21	UROD	0.0570105	0.409319
Agarwall21	USP13	0.123281	-0.113343
Agarwall21	USP14	0.0168205	0.336733
Agarwall21	USP16	0.184432	-0.235746
Agarwall21	USP24	-0.0366685	-0.418025
Agarwall21	USP25	-0.145028	-0.151015
Agarwall21	USP28	-0.353674	-0.267475
Agarwall21	USP34	-0.112058	0.261448
Agarwall21	USP47	-0.0161517	-0.246693
Agarwall21	USP5	0.0196794	0.0345286
Agarwall21	USP7	-0.0230021	0.160987
Agarwall21	USP9X	0.0370628	0.290539
Agarwall21	UTP18	-0.0643098	-0.283034
Agarwall21	UTRN	0.0260112	-0.29778
Agarwall21	VAMP4	0.449086	-0.0305585
Agarwall21	VAMP8	-0.125644	-0.258806
Agarwall21	VAPA	0.126298	0.21997
Agarwall21	VAPB	0.135466	0.175438
Agarwall21	VAT1	0.156255	0.00240464
Agarwall21	VBP1	-0.0244592	0.0498127
Agarwall21	VCPIP1	-0.061186	0.172109
Agarwall21	VDAC1	0.0337385	0.203043
Agarwall21	VIM	0.0390582	0.226807
Agarwall21	VPS13A	-0.118482	0.247095
Agarwall21	VPS16	0.0105503	0.175423
Agarwall21	VPS26A	-0.00446471	0.0312521
Agarwall21	VPS28	0.0186945	0.380185
Agarwall21	VPS4B	-0.0611291	0.615419
Agarwall21	VTI1A	0.0790216	0.163337
Agarwall21	VTI1B	-0.0355275	-0.166915
Agarwall21	WARS	0.187511	0.455317
Agarwall21	WBP2	0.0103773	-0.00197754
Agarwall21	WDR12	-0.0837198	-0.0312606
Agarwall21	WDR26	0.0662284	0.42918
Agarwall21	WDR48	-0.188249	0.269943
Agarwall21	WIZ	-0.0696039	-0.0967899
Agarwall21	WRNIP1	0.243331	-0.313366
Agarwall21	WWP1	0.146967	-0.0850276
Agarwall21	XPO1	-0.0149004	0.112276
Agarwall21	XRCC5	-0.0141173	0.0991365
Agarwall21	XRCC6	-0.0366182	0.186279
Agarwall21	YARS	0.11636	0.0974819
Agarwall21	YBX1	-0.0410435	0.254048
Agarwall21	YES1	0.141888	0.50967
Agarwall21	YIF1A	0.213007	0.29149
Agarwall21	YIPF3	0.0943746	0.00162331
Agarwall21	YIPF4	0.00634236	-0.000812925
Agarwall21	YWHAG	0.0315012	-0.0855893
Agarwall21	YWHAH	-0.0584715	0.0938416
Agarwall21	YWHAQ	-0.0656258	0.161502
Agarwall21	YWHAZ	-0.00675358	0.116402
Agarwall21	YY1	-0.06284	-0.203789
Agarwall21	ZC3H14	0.0295576	0.1598
Agarwall21	ZC3H15	-0.020087	0.405205
Agarwall21	ZDHHC5	0.16724	0.0972773
Agarwall21	ZFAND2B	-0.16237	-0.226063
Agarwall21	ZFYVE16	-0.215444	-0.180849
Agarwall21	ZFYVE19	0.0859067	-0.0833646
Agarwall21	ZMPSTE24	0.0668808	0.115214
Agarwall21	ZNF185	-0.21536	-0.217413
Agarwall21	ZNF451	-0.208261	-0.295921
Agarwall21	ZPR1	-0.257143	0.297573
Agarwall21	ZYX	0.235488	0.269998
Akimov HEP_AP15vsCTR	A0AVT1	-0.264114	-1.23199
Akimov HEP_AP15vsCTR	A0JNW5	1.67734	3.52172
Akimov HEP_AP15vsCTR	A0MZ66	0.115735	4.09165
Akimov HEP_AP15vsCTR	A1L0T0	-0.0873489	0.353958
Akimov HEP_AP15vsCTR	A1L390	0.331618	-0.0861443
Akimov HEP_AP15vsCTR	A2A2Y4	-0.113189	0.331445
Akimov HEP_AP15vsCTR	A2RRP1	0.128747	3.57948
Akimov HEP_AP15vsCTR	A2RTX5	0.419536	1.08572
Akimov HEP_AP15vsCTR	A2RUS2	-0.929696	4.14327
Akimov HEP_AP15vsCTR	A3KN83	0.133655	-0.401049
Akimov HEP_AP15vsCTR	A5YKK6	0.138973	2.63511
Akimov HEP_AP15vsCTR	A6H8Y1	-0.844965	-1.44867
Akimov HEP_AP15vsCTR	A6ND36	0.633791	5.64962
Akimov HEP_AP15vsCTR	A6NDG6	0.0210703	7.917
Akimov HEP_AP15vsCTR	A6NDU8	-0.16216	1.90546
Akimov HEP_AP15vsCTR	A6NED2	1.08907	1.98214
Akimov HEP_AP15vsCTR	A6NFI3	4.34238	6.77274
Akimov HEP_AP15vsCTR	A6NHL2	-0.0910492	0.148423
Akimov HEP_AP15vsCTR	A6NHR9	0.147624	0.869879
Akimov HEP_AP15vsCTR	A6NJ78	-0.0190346	5.07248
Akimov HEP_AP15vsCTR	A6NKD9	-1.17105	-0.342924
Akimov HEP_AP15vsCTR	A6NKF1	0.507652	3.16914
Akimov HEP_AP15vsCTR	A7E2V4	-5.15177	1.88329
Akimov HEP_AP15vsCTR	A8CG34	-1.66359	-3.00622
Akimov HEP_AP15vsCTR	A8MPP1	-3.56217	2.01618
Akimov HEP_AP15vsCTR	A8MTT3	-0.242959	-3.15123
Akimov HEP_AP15vsCTR	A9UHW6	-0.165281	4.57042
Akimov HEP_AP15vsCTR	B0I1T2	-0.348134	-1.91508
Akimov HEP_AP15vsCTR	E9PAV3	0.202976	-0.997407
Akimov HEP_AP15vsCTR	O00116	-0.134414	4.51818
Akimov HEP_AP15vsCTR	O00124	1.06	-0.225318
Akimov HEP_AP15vsCTR	O00141	5.07551	5.09951
Akimov HEP_AP15vsCTR	O00148	-0.175347	-0.818564
Akimov HEP_AP15vsCTR	O00151	0.0692438	-3.82501
Akimov HEP_AP15vsCTR	O00154	-0.281064	2.72924
Akimov HEP_AP15vsCTR	O00160	0.245851	0.878847
Akimov HEP_AP15vsCTR	O00161	0.103019	-2.63344
Akimov HEP_AP15vsCTR	O00165	-0.288098	1.15303
Akimov HEP_AP15vsCTR	O00170	-0.342125	7.52529
Akimov HEP_AP15vsCTR	O00178	0.0205567	-0.798515
Akimov HEP_AP15vsCTR	O00186	0.0136005	0.278261
Akimov HEP_AP15vsCTR	O00193	-0.480825	0.309016
Akimov HEP_AP15vsCTR	O00194	-0.907162	-1.19302
Akimov HEP_AP15vsCTR	O00203	0.220512	-0.659923
Akimov HEP_AP15vsCTR	O00212	-0.21363	-2.27056
Akimov HEP_AP15vsCTR	O00220	0.641716	-0.0898934
Akimov HEP_AP15vsCTR	O00231	0.00521914	1.59995
Akimov HEP_AP15vsCTR	O00232	-0.0513048	1.37154
Akimov HEP_AP15vsCTR	O00233	-0.101926	-3.10477
Akimov HEP_AP15vsCTR	O00244	-0.231066	0.253308
Akimov HEP_AP15vsCTR	O00257	0.44218	3.78664
Akimov HEP_AP15vsCTR	O00264	-0.114084	-1.86736
Akimov HEP_AP15vsCTR	O00267	0.317589	-4.73686
Akimov HEP_AP15vsCTR	O00273	-0.0788112	2.71674
Akimov HEP_AP15vsCTR	O00299	0.207797	-1.98506
Akimov HEP_AP15vsCTR	O00308	0.667906	-0.515725
Akimov HEP_AP15vsCTR	O00311	5.88562	3.10018
Akimov HEP_AP15vsCTR	O00329	-1.40899	6.32177
Akimov HEP_AP15vsCTR	O00330	-0.213387	-3.93496
Akimov HEP_AP15vsCTR	O00399	-0.0513352	2.57657
Akimov HEP_AP15vsCTR	O00401	0.0496071	-6.43856
Akimov HEP_AP15vsCTR	O00410	-0.415647	-1.75364
Akimov HEP_AP15vsCTR	O00411	-0.0891358	6.93087
Akimov HEP_AP15vsCTR	O00418	-0.764327	-1.29591
Akimov HEP_AP15vsCTR	O00422	-0.0657465	-0.182426
Akimov HEP_AP15vsCTR	O00425	-0.41123	-0.975588
Akimov HEP_AP15vsCTR	O00429	-0.112898	2.40479
Akimov HEP_AP15vsCTR	O00443	0.128824	3.69382
Akimov HEP_AP15vsCTR	O00458	0.850768	4.58495
Akimov HEP_AP15vsCTR	O00463	2.56881	2.53117
Akimov HEP_AP15vsCTR	O00471	-0.219164	3.18994
Akimov HEP_AP15vsCTR	O00472	3.44549	2.98154
Akimov HEP_AP15vsCTR	O00479	2.20926	6.95797
Akimov HEP_AP15vsCTR	O00483	-0.558525	0.292984
Akimov HEP_AP15vsCTR	O00487	0.103312	3.85154
Akimov HEP_AP15vsCTR	O00499	-0.0427989	-0.422464
Akimov HEP_AP15vsCTR	O00505	0.242969	-1.17525
Akimov HEP_AP15vsCTR	O00506	-0.269292	3.20795
Akimov HEP_AP15vsCTR	O00534	0.63239	1.75328
Akimov HEP_AP15vsCTR	O00541	0.0445984	4.44944
Akimov HEP_AP15vsCTR	O00560	-0.0187414	-0.367272
Akimov HEP_AP15vsCTR	O00566	0.0270647	-1.6421
Akimov HEP_AP15vsCTR	O00567	-0.0832783	-0.205367
Akimov HEP_AP15vsCTR	O00571	0.146211	2.53018
Akimov HEP_AP15vsCTR	O00592	-0.206477	-0.132154
Akimov HEP_AP15vsCTR	O00622	1.90027	8.77161
Akimov HEP_AP15vsCTR	O00635	-0.840597	0.555011
Akimov HEP_AP15vsCTR	O00712	-0.0397048	4.21126
Akimov HEP_AP15vsCTR	O00743	-0.0551338	3.12855
Akimov HEP_AP15vsCTR	O00750	0.0425893	0.923671
Akimov HEP_AP15vsCTR	O00762	0.704148	-3.17635
Akimov HEP_AP15vsCTR	O00763	-0.154702	1.41968
Akimov HEP_AP15vsCTR	O00764	0.186241	4.92269
Akimov HEP_AP15vsCTR	O00767	0.245825	0.770121
Akimov HEP_AP15vsCTR	O14497	-0.288324	-0.432631
Akimov HEP_AP15vsCTR	O14530	0.595506	-1.19489
Akimov HEP_AP15vsCTR	O14544	1.28984	0.525037
Akimov HEP_AP15vsCTR	O14545	-0.280328	-0.0126437
Akimov HEP_AP15vsCTR	O14548	-0.0829033	9.07504
Akimov HEP_AP15vsCTR	O14562	-0.164416	-2.50114
Akimov HEP_AP15vsCTR	O14579	-0.0363146	3.86169
Akimov HEP_AP15vsCTR	O14602	0.162835	0.381545
Akimov HEP_AP15vsCTR	O14617	0.0233998	-0.263661
Akimov HEP_AP15vsCTR	O14641	0.481336	1.41936
Akimov HEP_AP15vsCTR	O14646	0.2665	-2.09632
Akimov HEP_AP15vsCTR	O14656	-0.0541351	5.53016
Akimov HEP_AP15vsCTR	O14715	0.0513606	2.52077
Akimov HEP_AP15vsCTR	O14727	1.03693	4.34047
Akimov HEP_AP15vsCTR	O14730	1.81454	2.52937
Akimov HEP_AP15vsCTR	O14732	-0.126906	1.55397
Akimov HEP_AP15vsCTR	O14733	-0.215602	3.07523
Akimov HEP_AP15vsCTR	O14737	0.0856695	-0.667893
Akimov HEP_AP15vsCTR	O14744	-0.00133546	1.79393
Akimov HEP_AP15vsCTR	O14745	0.0916717	-0.154773
Akimov HEP_AP15vsCTR	O14757	-0.543124	2.29669
Akimov HEP_AP15vsCTR	O14763	0.360434	-1.27935
Akimov HEP_AP15vsCTR	O14775	1.40987	5.65643
Akimov HEP_AP15vsCTR	O14776	-0.127708	-0.892008
Akimov HEP_AP15vsCTR	O14777	0.229583	1.91201
Akimov HEP_AP15vsCTR	O14787	0.0476639	-1.43514
Akimov HEP_AP15vsCTR	O14802	-0.0178118	0.286103
Akimov HEP_AP15vsCTR	O14818	-0.0426841	-0.0827391
Akimov HEP_AP15vsCTR	O14828	-0.189453	-1.08664
Akimov HEP_AP15vsCTR	O14832	-0.881765	-1.31287
Akimov HEP_AP15vsCTR	O14879	0.105498	2.94056
Akimov HEP_AP15vsCTR	O14880	-0.437775	0.586303
Akimov HEP_AP15vsCTR	O14893	-0.134073	-0.358249
Akimov HEP_AP15vsCTR	O14907	0.00165874	1.18896
Akimov HEP_AP15vsCTR	O14908	0.203295	0.539095
Akimov HEP_AP15vsCTR	O14920	-0.623694	5.913
Akimov HEP_AP15vsCTR	O14929	0.00427369	3.26322
Akimov HEP_AP15vsCTR	O14936	0.135086	-0.814253
Akimov HEP_AP15vsCTR	O14949	-0.00808951	8.80329
Akimov HEP_AP15vsCTR	O14964	0.219227	-2.63509
Akimov HEP_AP15vsCTR	O14965	0.733279	2.80223
Akimov HEP_AP15vsCTR	O14972	-0.0567146	4.41056
Akimov HEP_AP15vsCTR	O14974	-0.0381887	-4.5382
Akimov HEP_AP15vsCTR	O14975	0.119943	0.222255
Akimov HEP_AP15vsCTR	O14976	-0.0199926	3.00378
Akimov HEP_AP15vsCTR	O14979	-0.270961	0.305772
Akimov HEP_AP15vsCTR	O14980	0.0402876	2.00726
Akimov HEP_AP15vsCTR	O14981	0.0459036	4.32615
Akimov HEP_AP15vsCTR	O15013	-0.842097	0.712708
Akimov HEP_AP15vsCTR	O15020	-0.0684116	0.0394405
Akimov HEP_AP15vsCTR	O15027	-0.0790586	0.82706
Akimov HEP_AP15vsCTR	O15031	0.106862	1.08396
Akimov HEP_AP15vsCTR	O15042	-0.0896049	0.124068
Akimov HEP_AP15vsCTR	O15056	-0.131531	-1.24114
Akimov HEP_AP15vsCTR	O15061	-1.63248	3.9117
Akimov HEP_AP15vsCTR	O15067	-0.0314172	1.11831
Akimov HEP_AP15vsCTR	O15083	0.340499	-3.1251
Akimov HEP_AP15vsCTR	O15084	0.229149	-1.03152
Akimov HEP_AP15vsCTR	O15111	-0.318117	5.57285
Akimov HEP_AP15vsCTR	O15119	-0.32039	3.88417
Akimov HEP_AP15vsCTR	O15121	0.490434	4.63505
Akimov HEP_AP15vsCTR	O15126	-0.315434	0.515078
Akimov HEP_AP15vsCTR	O15127	0.0657954	0.46972
Akimov HEP_AP15vsCTR	O15143	-0.216662	1.29444
Akimov HEP_AP15vsCTR	O15144	-0.159747	-0.00676799
Akimov HEP_AP15vsCTR	O15145	-0.15633	2.44532
Akimov HEP_AP15vsCTR	O15155	-0.0352399	-1.00716
Akimov HEP_AP15vsCTR	O15160	0.162409	6.44002
Akimov HEP_AP15vsCTR	O15164	-0.311877	-0.320574
Akimov HEP_AP15vsCTR	O15173	-0.451803	-1.51862
Akimov HEP_AP15vsCTR	O15182	2.17088	-0.757768
Akimov HEP_AP15vsCTR	O15212	-0.100089	1.74395
Akimov HEP_AP15vsCTR	O15213	0.196761	5.20541
Akimov HEP_AP15vsCTR	O15226	0.229634	4.80019
Akimov HEP_AP15vsCTR	O15228	-0.755812	5.39562
Akimov HEP_AP15vsCTR	O15234	-0.0266393	-0.159176
Akimov HEP_AP15vsCTR	O15269	-0.105727	1.265
Akimov HEP_AP15vsCTR	O15294	-0.0242739	2.25023
Akimov HEP_AP15vsCTR	O15304	0.0865655	-4.14681
Akimov HEP_AP15vsCTR	O15305	-0.163897	5.17177
Akimov HEP_AP15vsCTR	O15344	0.513263	8.48582
Akimov HEP_AP15vsCTR	O15347	-0.232012	-0.739458
Akimov HEP_AP15vsCTR	O15355	-0.117079	-1.07647
Akimov HEP_AP15vsCTR	O15357	-0.154397	-0.498455
Akimov HEP_AP15vsCTR	O15371	0.489739	0.989412
Akimov HEP_AP15vsCTR	O15372	0.169249	1.20387
Akimov HEP_AP15vsCTR	O15381	-0.120783	-0.825167
Akimov HEP_AP15vsCTR	O15382	-0.37681	1.2792
Akimov HEP_AP15vsCTR	O15392	1.53368	0.493789
Akimov HEP_AP15vsCTR	O15397	-0.00781464	5.23162
Akimov HEP_AP15vsCTR	O15400	-0.0758354	-1.18335
Akimov HEP_AP15vsCTR	O15403	0.926101	-1.40089
Akimov HEP_AP15vsCTR	O15427	-0.130566	-0.920447
Akimov HEP_AP15vsCTR	O15439	-0.387417	-1.26586
Akimov HEP_AP15vsCTR	O15440	0.662268	-0.454114
Akimov HEP_AP15vsCTR	O15479	-0.267828	1.04307
Akimov HEP_AP15vsCTR	O15498	0.0460942	-0.745302
Akimov HEP_AP15vsCTR	O15504	-1.58628	2.37806
Akimov HEP_AP15vsCTR	O15511	0.0179059	1.16615
Akimov HEP_AP15vsCTR	O15530	-0.235467	5.01375
Akimov HEP_AP15vsCTR	O15554	-0.165757	-3.17173
Akimov HEP_AP15vsCTR	O43143	0.0690363	3.02751
Akimov HEP_AP15vsCTR	O43148	0.0108895	2.752
Akimov HEP_AP15vsCTR	O43149	-0.00609809	-0.191158
Akimov HEP_AP15vsCTR	O43150	-0.130801	-0.0421158
Akimov HEP_AP15vsCTR	O43156	0.110076	4.47405
Akimov HEP_AP15vsCTR	O43159	0.141639	6.56447
Akimov HEP_AP15vsCTR	O43164	1.93313	9.06338
Akimov HEP_AP15vsCTR	O43166	-0.500813	4.10749
Akimov HEP_AP15vsCTR	O43169	-0.193137	10.1862
Akimov HEP_AP15vsCTR	O43172	0.0926091	2.47468
Akimov HEP_AP15vsCTR	O43175	-0.362772	0.858965
Akimov HEP_AP15vsCTR	O43237	-0.137058	-0.745341
Akimov HEP_AP15vsCTR	O43242	0.0612232	2.32619
Akimov HEP_AP15vsCTR	O43252	-0.13908	0.215921
Akimov HEP_AP15vsCTR	O43264	0.0459801	3.8496
Akimov HEP_AP15vsCTR	O43290	0.179754	-2.48894
Akimov HEP_AP15vsCTR	O43293	0.630952	7.24097
Akimov HEP_AP15vsCTR	O43299	-0.0639789	5.23959
Akimov HEP_AP15vsCTR	O43314	-0.21599	3.15567
Akimov HEP_AP15vsCTR	O43318	-0.0816157	-0.414658
Akimov HEP_AP15vsCTR	O43324	-0.107751	2.57068
Akimov HEP_AP15vsCTR	O43379	0.665436	3.64384
Akimov HEP_AP15vsCTR	O43390	-0.284972	-1.57484
Akimov HEP_AP15vsCTR	O43395	0.181085	-0.318927
Akimov HEP_AP15vsCTR	O43396	-1.02067	2.05645
Akimov HEP_AP15vsCTR	O43399	0.00388614	-1.43242
Akimov HEP_AP15vsCTR	O43402	-0.0517682	3.74388
Akimov HEP_AP15vsCTR	O43427	0.387024	1.35967
Akimov HEP_AP15vsCTR	O43432	0.0220025	2.91337
Akimov HEP_AP15vsCTR	O43439	-0.0653243	2.04392
Akimov HEP_AP15vsCTR	O43447	-0.221519	0.949628
Akimov HEP_AP15vsCTR	O43463	1.7898	2.12715
Akimov HEP_AP15vsCTR	O43482	1.37535	1.13133
Akimov HEP_AP15vsCTR	O43488	-0.0685683	9.42942
Akimov HEP_AP15vsCTR	O43491	0.577496	-2.02076
Akimov HEP_AP15vsCTR	O43502	2.88429	3.22076
Akimov HEP_AP15vsCTR	O43572	-0.122797	2.41737
Akimov HEP_AP15vsCTR	O43583	0.0635446	-3.35871
Akimov HEP_AP15vsCTR	O43592	-0.182746	7.14613
Akimov HEP_AP15vsCTR	O43617	0.36401	0.370424
Akimov HEP_AP15vsCTR	O43633	0.189922	-3.14765
Akimov HEP_AP15vsCTR	O43660	0.374025	3.3972
Akimov HEP_AP15vsCTR	O43663	-0.554664	1.00574
Akimov HEP_AP15vsCTR	O43670	-0.300194	-2.864
Akimov HEP_AP15vsCTR	O43674	0.03356	0.964891
Akimov HEP_AP15vsCTR	O43676	-0.31065	-0.998373
Akimov HEP_AP15vsCTR	O43681	-0.145333	1.47339
Akimov HEP_AP15vsCTR	O43683	-0.294633	0.341078
Akimov HEP_AP15vsCTR	O43684	0.122066	1.35591
Akimov HEP_AP15vsCTR	O43707	-0.175193	-0.978758
Akimov HEP_AP15vsCTR	O43709	0.293385	0.182542
Akimov HEP_AP15vsCTR	O43715	0.155173	8.32209
Akimov HEP_AP15vsCTR	O43719	-0.166204	0.147958
Akimov HEP_AP15vsCTR	O43739	1.18327	4.4739
Akimov HEP_AP15vsCTR	O43741	0.0240804	5.98394
Akimov HEP_AP15vsCTR	O43747	-0.00648855	2.13789
Akimov HEP_AP15vsCTR	O43752	0.608034	-0.0992812
Akimov HEP_AP15vsCTR	O43765	0.351401	0.508213
Akimov HEP_AP15vsCTR	O43768	-0.0469939	-0.968696
Akimov HEP_AP15vsCTR	O43776	-0.21804	2.23441
Akimov HEP_AP15vsCTR	O43795	0.0268001	0.798149
Akimov HEP_AP15vsCTR	O43805	0.170842	-0.00466897
Akimov HEP_AP15vsCTR	O43808	-0.238279	1.19223
Akimov HEP_AP15vsCTR	O43809	-0.0600134	-0.167782
Akimov HEP_AP15vsCTR	O43813	-0.187673	-2.42392
Akimov HEP_AP15vsCTR	O43818	-0.0031889	2.55209
Akimov HEP_AP15vsCTR	O43823	-0.0578765	3.19066
Akimov HEP_AP15vsCTR	O43837	-0.040811	2.35477
Akimov HEP_AP15vsCTR	O43847	0.0541849	-0.0373587
Akimov HEP_AP15vsCTR	O43852	-0.0669532	-2.8296
Akimov HEP_AP15vsCTR	O43865	-0.101048	0.969542
Akimov HEP_AP15vsCTR	O43896	0.057879	0.788661
Akimov HEP_AP15vsCTR	O43913	0.154425	2.85131
Akimov HEP_AP15vsCTR	O43924	0.47826	-1.70234
Akimov HEP_AP15vsCTR	O43929	0.0998467	3.26123
Akimov HEP_AP15vsCTR	O43933	0.0423696	2.79536
Akimov HEP_AP15vsCTR	O60216	0.261964	-0.572559
Akimov HEP_AP15vsCTR	O60220	-0.596637	-0.675611
Akimov HEP_AP15vsCTR	O60231	0.174936	0.402214
Akimov HEP_AP15vsCTR	O60232	0.189107	-1.82315
Akimov HEP_AP15vsCTR	O60234	-0.585376	-0.185836
Akimov HEP_AP15vsCTR	O60237	0.177241	0.217606
Akimov HEP_AP15vsCTR	O60239	1.11543	0.0594478
Akimov HEP_AP15vsCTR	O60244	-0.176118	2.85313
Akimov HEP_AP15vsCTR	O60256	-0.123778	-8.34533
Akimov HEP_AP15vsCTR	O60264	0.234846	-1.21586
Akimov HEP_AP15vsCTR	O60281	0.107947	0.709275
Akimov HEP_AP15vsCTR	O60287	0.075571	3.79325
Akimov HEP_AP15vsCTR	O60291	-1.29899	-1.05789
Akimov HEP_AP15vsCTR	O60293	0.141612	0.00846617
Akimov HEP_AP15vsCTR	O60306	0.414536	8.59414
Akimov HEP_AP15vsCTR	O60318	-0.0801926	3.8217
Akimov HEP_AP15vsCTR	O60333	-0.648415	-0.0157164
Akimov HEP_AP15vsCTR	O60341	0.392848	1.33447
Akimov HEP_AP15vsCTR	O60343	0.0763705	-0.401922
Akimov HEP_AP15vsCTR	O60346	-0.297658	7.45949
Akimov HEP_AP15vsCTR	O60353	-0.573805	0.439502
Akimov HEP_AP15vsCTR	O60381	5.10726	3.5922
Akimov HEP_AP15vsCTR	O60427	-0.445086	1.10662
Akimov HEP_AP15vsCTR	O60437	-0.0979968	-3.44023
Akimov HEP_AP15vsCTR	O60443	0.0097074	1.00701
Akimov HEP_AP15vsCTR	O60488	0.129201	-0.0186562
[truncated: 99,140 more rows]
