# Supplementary material for: Meta‐analysis fails to show any correlation between protein abundance and ubiquitination changes
Source: FEBS Open Bio. 2026 Jan 24;16(6):1074–86. doi: 10.1002/2211-5463.70197 (PMC13238665; doi:10.1002/2211-5463.70197)
Supplement: Supplementary file 5 — Table S1. Two‐sided Pearson correlation coefficients and p‐values. [file FEB4-16-1074-s003.xlsx]

## Sheet: Hoja1
Supplementary Table 1. Two-sided Pearson correlation coefficients and p-values. Pearson coefficients and p-values were calculated for a total of 57 experimental conditions: 54 corresponding to the 19 articles analyzed that report all proteomics data, and 3 investigations only providing deregulated protein data is included. These values were computed under the following four conditions for each st…
			Protein ratio vs average of diGLy ratios						Protein ratio vs individual diGly ratio
			All proteins		Downregulated proteins (FC≤0.67)		Upregulated proteins (FC≥1.5)		All proteins
Biological system	Paper	Experimental comparison	Pearson correlation	p-value	Pearson correlation	p-value	Pearson correlation	p-value	Pearson correlation	p-value
Plants	Guo et al., 2017	Ethylene treatment vs no treatment	-0.448557	7.36582e-46	-0.459309	1.63497e-12	-0.187024	2.98342e-05	-0.449861	7.96184e-107
	Lu et al., 2019	Flower opening stage 5 vs stage 3	-0.398369	4.56555e-31	-0.182624	0.00362395	0.0149498	0.893291	-0.261134	9.21307e-28
	Liu et al., 2022	28 °C for 60 h vs 20 °C for 0 h	-0.0844283	0.147337	0.0955464	0.532405	-0.479741	0.00354247	-0.00742821	0.742162
	He et al., 2019	PR619 treatment 12h vs 0h	-0.0701034	0.147184	0.213114	0.464458	-0.078125	0.159333	-0.019065	0.559777
		PR619 treatment 24h vs 0h	0.0724766	0.139538	0.196432	0.281249	-0.0150585	0.80262	0.0857409	0.00986432
		PR619 treatment 24h vs 12h	0.392625	9.81901e-24	0.360084	4.88985e-09	0.444567	0.0228768	0.372824	6.2775e-51
	Jiang et al., 2022 (only report DEP)	Flower opening stage 5 vs stage 3	-0.615749	0.000292199	-0.0575875	0.866442	-0.480281	0.0374084	-0.615749	0.000292199
	Lan et al., 2022 (only report DEP)	UPL3 mutants vs WT	0.312067	0.000466633	0.161423	0.339844	0.116532	0.343966	0.416669	2.72839e-15
Animals	Dybas et al., 2019	4h restimulation with CD3 + CD28 antibody vs no stimulation	0.218238	8.6515e-06	-0.0220068	0.894212	0.0453524	0.719795	0.179685	4.1664e-07
	Abreha et al., 2019	Alzheimer vs Ctr	0.145844	0.000180047	-0.138442	0.156988	-0.0691959	0.301418	0.225884	4.83542e-28
	Baher et al., 2021	MuRF1 overexpression vs Ctr	0.544669	9.92898e-13	-0.570754	0.0330411	0.698597	5.36699e-07	0.579855	1.36552e-73
Fungi	Iesmantavicius et al., 2014	Rapamycin 1h vs Ctr	-0.0151611	0.727172	-0.279225	0.313528	-0.185251	0.0537927	-0.0151611	0.727172
		Rapamycin 3h vs Ctr	-0.0217939	0.61598	0.242232	0.0901013	-0.0829848	0.30782	-0.0217939	0.61598
Cell lines	Agarwall et al., 2021	Parkin vs Ctr	0.182644	2.67968e-09	0.510357	0.0180853	0.231311	0.135585	0.170285	5.50334e-20
	Li et al., 2018	Gefitinib resistant vs sensitive	0.481433	7.5349e-52	0.335255	2.79818e-12	0.230129	0.0129489	0.487777	1.29184e-115
	Wu et al., 2015	SAHA treatment vs Ctr	0.20005	0.000192069	0.212574	0.0841596	0.259205	0.0228239	0.177571	4.22048e-06
	Hansen et al., 2021	Released from sincronization at 4’ vs 0´	0.122052	1.84998e-08	-0.056048	0.678798	0.0639522	0.639598	0.122052	1.84998e-08
		Released from sincronization at 8’ vs 0´	0.170989	2.50005e-15	-0.148706	0.103556	-0.0514799	0.624088	0.170989	2.50005e-15
		Released from sincronization at 12’ vs 0´	0.265676	4.64331e-36	-0.0139282	0.891727	-0.0662966	0.518803	0.265676	4.64331e-36
		Released from sincronization at 16’ vs 0´	0.378449	4.07503e-72	0.596116	1.05234e-15	0.00298818	0.975284	0.378449	4.07503e-72
		Released from sincronization at 20’ vs 0´	0.348214	4.24314e-62	0.439025	7.09911e-12	-0.0184507	0.792375	0.348214	4.24314e-62
		Released from sincronization at 24’ vs 0´	0.375107	5.12995e-67	0.481459	6.20607e-14	-0.106394	0.245446	0.375107	5.12995e-67
		Released from sincronization at 28’ vs 0´	0.405281	4.86485e-77	0.575547	3.71647e-27	-0.0273371	0.794777	0.405281	4.86485e-77
		Released from sincronization at 32’ vs 0´	0.366633	6.20284e-62	0.406078	1.16262e-12	-0.141787	0.172825	0.366633	6.20284e-62
	Steger et al., 2021	FT671 15' vs Ctr	-0.024051	0.0429474	0.00172935	0.986802	-0.15626	0.00113538	-0.024051	0.0429474
		FT671 30' vs Ctr	-0.0378846	0.00137007	0.147507	0.151517	-0.119808	0.00174953	-0.0378846	0.00137007
		FT671 60' vs Ctr	-0.114983	2.31316e-21	-0.0253962	0.730084	-0.228322	4.30087e-08	-0.114983	2.31316e-21
		FT671 3h vs Ctr	-0.0142591	0.226268	-0.0255531	0.737856	-0.0607994	0.193521	-0.0142591	0.226268
		FT671 6h vs Ctr	0.0757816	2.63629e-10	0.109433	0.0343783	-0.0399475	0.414736	0.0757816	2.63629e-10
	Rose et al., 2016	Parkin wt 1h vs 0h	0.307453	3.46773e-29	0.185957	2.05084e-05	0.0188386	0.849457	0.214655	7.09538e-37
		Parkin wt 6h vs 0h	0.414756	6.25032e-54	0.220206	1.17676e-07	-0.0546497	0.329805	0.297868	6.63456e-71
		Pnk 1h vs wt 1h	0.273511	3.29039e-23	-0.250787	0.0127473	0.120167	0.00708649	0.20967	3.17704e-35
		S65A 1h vs wt 1h	0.314449	1.60396e-30	-0.0402856	0.674631	0.167868	0.000260554	0.264809	6.98089e-56
	Rusilowicz-Jones et al., 2020	USP30 KO vs Ctr	0.3607	2.40573e-34	0.395281	5.56191e-23	0.0918138	0.322748	0.328647	1.6799e-105
		FT396 vs Ctr	0.1368	6.95846e-06	-0.280946	0.274689	-0.147807	0.193617	0.179038	2.38562e-31
	Ordureau et al., 2020	Parkin wt 2h AO vs Ctr (antimycin/oligomycin)	-0.223765	9.37415e-15	0.00565746	0.975903	0.0143027	0.889414	-0.199332	2.82316e-21
		Parkin wt 6h AO vs Ctr	-0.264227	3.71305e-20	-0.0218713	0.908669	-0.0602957	0.492221	-0.273592	2.62592e-39
		Parkin S65A 6h AO vs Ctr	-0.328875	6.18016e-31	-0.145085	0.211121	-0.179736	0.0504711	-0.269928	2.86967e-38
		USP30 KO untreated vs WT untreated	-0.106369	0.00205964	-0.283303	0.14405	0.255829	0.0267371	-0.0807091	0.00135199
		USP30 KO 1h AO vs WT untreated	0.239198	2.35096e-12	-0.135041	0.0288602	0.212386	0.0273323	0.317954	2.61826e-38
		USP30 KO 2h AO vs WT untreated	0.276041	4.19701e-16	-0.0925233	0.086164	0.215953	0.0198995	0.344481	4.41034e-45
		USP30 KO 3h AO vs WT untreated	0.22314	6.64331e-11	-0.0969255	0.0654613	0.184936	0.0373871	0.300281	3.68708e-34
		USP30 KO 4h AO vs WT untreated	0.210842	7.26892e-10	-0.0785277	0.125486	0.202929	0.0255932	0.279714	1.10499e-29
		WT 1h AO vs WT untreated	0.0638198	0.0649663	-0.127282	0.0418687	0.120385	0.261121	0.246276	3.54636e-23
		WT 2h AO vs WT untreated	0.235579	5.10117e-12	##	##	0.287881	1.5414e-14	0.275072	1.00674e-28
		WT 3h AO vs WT untreated	0.0271888	0.43212	-0.119063	0.0370641	0.19415	0.0494028	0.151353	1.59218e-09
		WT 4h AO vs WT untreated	0.0332601	0.336515	-0.195313	0.00035097	0.207587	0.0288027	0.170984	8.58075e-12
	Theurillant et al., 2014	SPOP E3 ligase vs Ctr	-0.192828	2.14346e-20	0.126138	0.728422	0.7272	3.33421e-08	-0.16933	2.46658e-47
	Liu et al., 2018 (only report DEP)	USP14 KO vs WT	0.0320834	0.899433	##	##	##	##	0.0320834	0.899433
UPS alterations	Kim et al., 2011	Bortezumib 0h vs Ctr	0.0238729	0.568482	-0.0518031	0.903043	0.203281	0.485787	0.0238729	0.568482
		Bortezumib 2h vs Ctr	0.117645	0.00900352	0.0044427	0.970243	0.14307	0.0627121	0.117645	0.00900352
		Bortezumib 4h vs Ctr	0.121605	0.00373159	0.173524	0.177407	0.121812	0.0346495	0.121605	0.00373159
		Bortezumib 8h vs Ctr	0.0979594	0.00153769	0.0422738	0.570966	0.130205	0.00120023	0.0979594	0.00153769
	Akimov et al., 2018	Jurkat: Bortezumib vs Ctr	0.0361555	0.0151289	0.0173593	0.497026	0.0128729	0.569268	0.0329528	3.28598e-07
		Jurkat: AP15 vs Ctr	0.0190511	0.200737	0.080131	0.00358979	-0.0105583	0.623183	0.0121242	0.0620147
		Hep2: Bortezumib vs Ctr	0.0487596	0.00097121	-0.00873749	0.767142	0.0343908	0.0761064	0.0285647	2.8538e-05
		Hep2: AP15 vs Ctr	0.051667	0.000423478	-0.0383836	0.18031	0.0458278	0.0243147	0.0288079	1.79669e-05
	*Protein Fold change threshold FC > 1.5 & p-value<0.05
	** Protein Fold change threshold FC > 1.2 & p-value<0.05
	Only report deregulated proteins

## Sheet: Hoja2
Guo et al., 2017
Lu et al., 2019
Liu et al., 2022
Jiang et al., 2022*
Dybas et al., 2019
Abreha et al., 2019
Baher et al., 2021
Iesmantavicius et al., 2014
Agarwall et al., 2021
Li et al., 2018
Wu et al., 2015
Hansen et al., 2021
Kuechler et al., 2021
Steiger et al., 2021
Rose et al., 2016
He et al., 2019
Akimov et al., 2018
Emma et al., 2020
Ordureau et al., 2020
Kim et al., 2011
Theurillant et al., 2014
Lan et al., 2022**
Liu et al., 2018**
